# Supplementary material for: Global trends and risk factors in gastric cancer: a comprehensive analysis of the Global Burden of Disease Study 2021 and multi-omics data
Source: Int J Med Sci. 2025 Jan 1;22(2):341–56. doi: 10.7150/ijms.104437 (PMC11704698; doi:10.7150/ijms.104437)
Supplement: Supplementary file 2 — Supplementary tables. [file ijmsv22p0341s2.xlsx]

## Sheet: Supplementary Tables
Supplementary Table	Description
Table S1	Average annual percent change in age-standardized disability-adjusted life year rates from 1990 to 2021
Table S2	Age-standardized disability-adjusted life year rates in 204 countries and territories in 2021
Table S3	Decomposition analysis of raw DALYs by population, age structure, and epidemiologic changes
Table S4	Age-standardized disability-adjusted life year rates in 204 countries and territories from 1990 to 2021
Table S5	Effective difference values from frontier analysis in 204 countries and territories in 2021
Table S6	Logistic regression analysis of clinical characteristics associated with GC risk
Table S7	Positive results (p<0.05) from mendelian randomization analysis on the association of disease phenotypes and food preferences with gastric cancer risk
Table S8	Positive results (p<0.05) from mendelian randomization analysis on the association of gut microbiota with gastric cancer risk
Table S9	Positive results (p<0.05) from mendelian randomization analysis on the association of blood-based biomarkers with gastric cancer risk
Table S10	Positive results (p<0.05) of differentially expressed genes between gastric cancer and healthy tissues in bioinformatics analysis
Table S11	Genes associated with gastric cancer risk identified through summary-data-based mendelian randomization analysis
Table S12	Intersection of differentially expressed genes and SMR-identified genes
Table S13	Genes with PP.H4 > 0.5 following colocalization analysis
Table S14	Datasets used for mendelian randomization analysis

## Sheet: Table S1
Supplementary table 1: Average annual percent change in age-standardized disability-adjusted life year rates from 1990 to 2021
measure	location	sex	Start.Obs	End.Obs	AAPC	lower	upper	Significant_indicator	P.Value	age
DALYs (Disability-Adjusted Life Years)	Afghanistan	Male	1990	2021	-1.0015	-1.079	-0.9239	Yes	0	Age-standardized
DALYs (Disability-Adjusted Life Years)	Afghanistan	Female	1990	2021	-0.5133	-0.6239	-0.4025	Yes	0	Age-standardized
DALYs (Disability-Adjusted Life Years)	Afghanistan	Both	1990	2021	-0.7142	-0.8037	-0.6245	Yes	0	Age-standardized
DALYs (Disability-Adjusted Life Years)	Albania	Male	1990	2021	-1.9802	-2.7245	-1.2302	Yes	0	Age-standardized
DALYs (Disability-Adjusted Life Years)	Albania	Female	1990	2021	-2.1115	-2.7378	-1.4811	Yes	0	Age-standardized
DALYs (Disability-Adjusted Life Years)	Albania	Both	1990	2021	-1.9984	-2.6727	-1.3195	Yes	0	Age-standardized
DALYs (Disability-Adjusted Life Years)	Algeria	Male	1990	2021	-1.9703	-2.0302	-1.9103	Yes	0	Age-standardized
DALYs (Disability-Adjusted Life Years)	Algeria	Female	1990	2021	-1.7267	-1.8187	-1.6347	Yes	0	Age-standardized
DALYs (Disability-Adjusted Life Years)	Algeria	Both	1990	2021	-1.8414	-1.8934	-1.7894	Yes	0	Age-standardized
DALYs (Disability-Adjusted Life Years)	American Samoa	Male	1990	2021	-0.8209	-1.265	-0.3747	Yes	0	Age-standardized
DALYs (Disability-Adjusted Life Years)	American Samoa	Female	1990	2021	0.2054	-0.1485	0.5605	No	0.256	Age-standardized
DALYs (Disability-Adjusted Life Years)	American Samoa	Both	1990	2021	-0.5639	-0.752	-0.3755	Yes	0	Age-standardized
DALYs (Disability-Adjusted Life Years)	Andorra	Male	1990	2021	-2.5921	-3.3492	-1.829	Yes	0	Age-standardized
DALYs (Disability-Adjusted Life Years)	Andorra	Female	1990	2021	-2.0955	-2.218	-1.9729	Yes	0	Age-standardized
DALYs (Disability-Adjusted Life Years)	Andorra	Both	1990	2021	-2.4548	-2.7933	-2.1152	Yes	0	Age-standardized
DALYs (Disability-Adjusted Life Years)	Angola	Male	1990	2021	-1.6397	-1.9832	-1.295	Yes	0	Age-standardized
DALYs (Disability-Adjusted Life Years)	Angola	Female	1990	2021	-1.4999	-1.7	-1.2995	Yes	0	Age-standardized
DALYs (Disability-Adjusted Life Years)	Angola	Both	1990	2021	-1.6199	-1.9842	-1.2543	Yes	0	Age-standardized
DALYs (Disability-Adjusted Life Years)	Antigua and Barbuda	Male	1990	2021	-2.5819	-3.4706	-1.6851	Yes	0	Age-standardized
DALYs (Disability-Adjusted Life Years)	Antigua and Barbuda	Female	1990	2021	-1.2094	-1.6226	-0.7945	Yes	0	Age-standardized
DALYs (Disability-Adjusted Life Years)	Antigua and Barbuda	Both	1990	2021	-1.8003	-2.2749	-1.3235	Yes	0	Age-standardized
DALYs (Disability-Adjusted Life Years)	Argentina	Male	1990	2021	-1.6424	-2.0153	-1.2681	Yes	0	Age-standardized
DALYs (Disability-Adjusted Life Years)	Argentina	Female	1990	2021	-1.6111	-2.0095	-1.2112	Yes	0	Age-standardized
DALYs (Disability-Adjusted Life Years)	Argentina	Both	1990	2021	-1.6007	-1.9521	-1.2481	Yes	0	Age-standardized
DALYs (Disability-Adjusted Life Years)	Armenia	Male	1990	2021	-2.5688	-3.6218	-1.5043	Yes	0	Age-standardized
DALYs (Disability-Adjusted Life Years)	Armenia	Female	1990	2021	-2.9603	-3.4097	-2.5087	Yes	0	Age-standardized
DALYs (Disability-Adjusted Life Years)	Armenia	Both	1990	2021	-2.7263	-3.1276	-2.3233	Yes	0	Age-standardized
DALYs (Disability-Adjusted Life Years)	Australia	Male	1990	2021	-2.3463	-2.4403	-2.2522	Yes	0	Age-standardized
DALYs (Disability-Adjusted Life Years)	Australia	Female	1990	2021	-2.033	-2.1921	-1.8737	Yes	0	Age-standardized
DALYs (Disability-Adjusted Life Years)	Australia	Both	1990	2021	-2.2086	-2.2828	-2.1343	Yes	0	Age-standardized
DALYs (Disability-Adjusted Life Years)	Austria	Male	1990	2021	-4.0844	-4.5681	-3.5983	Yes	0	Age-standardized
DALYs (Disability-Adjusted Life Years)	Austria	Female	1990	2021	-4.0068	-4.4152	-3.5966	Yes	0	Age-standardized
DALYs (Disability-Adjusted Life Years)	Austria	Both	1990	2021	-3.9035	-4.3494	-3.4556	Yes	0	Age-standardized
DALYs (Disability-Adjusted Life Years)	Azerbaijan	Male	1990	2021	-2.4029	-2.668	-2.1371	Yes	0	Age-standardized
DALYs (Disability-Adjusted Life Years)	Azerbaijan	Female	1990	2021	-2.1667	-2.5625	-1.7693	Yes	0	Age-standardized
DALYs (Disability-Adjusted Life Years)	Azerbaijan	Both	1990	2021	-2.2526	-2.5098	-1.9948	Yes	0	Age-standardized
DALYs (Disability-Adjusted Life Years)	Bahamas	Male	1990	2021	-1.7055	-1.9257	-1.4848	Yes	0	Age-standardized
DALYs (Disability-Adjusted Life Years)	Bahamas	Female	1990	2021	-1.3544	-1.7847	-0.9222	Yes	0	Age-standardized
DALYs (Disability-Adjusted Life Years)	Bahamas	Both	1990	2021	-1.5487	-2.0514	-1.0433	Yes	0	Age-standardized
DALYs (Disability-Adjusted Life Years)	Bahrain	Male	1990	2021	-2.8187	-3.3491	-2.2854	Yes	0	Age-standardized
DALYs (Disability-Adjusted Life Years)	Bahrain	Female	1990	2021	-2.5068	-2.7197	-2.2934	Yes	0	Age-standardized
DALYs (Disability-Adjusted Life Years)	Bahrain	Both	1990	2021	-2.6931	-2.8596	-2.5262	Yes	0	Age-standardized
DALYs (Disability-Adjusted Life Years)	Bangladesh	Male	1990	2021	-2.3211	-2.8671	-1.772	Yes	0	Age-standardized
DALYs (Disability-Adjusted Life Years)	Bangladesh	Female	1990	2021	-1.905	-2.3153	-1.493	Yes	0	Age-standardized
DALYs (Disability-Adjusted Life Years)	Bangladesh	Both	1990	2021	-2.2115	-2.4639	-1.9585	Yes	0	Age-standardized
DALYs (Disability-Adjusted Life Years)	Barbados	Male	1990	2021	-2.0902	-2.8315	-1.3433	Yes	0	Age-standardized
DALYs (Disability-Adjusted Life Years)	Barbados	Female	1990	2021	-1.5709	-2.3926	-0.7423	Yes	0	Age-standardized
DALYs (Disability-Adjusted Life Years)	Barbados	Both	1990	2021	-1.7962	-2.326	-1.2636	Yes	0	Age-standardized
DALYs (Disability-Adjusted Life Years)	Belarus	Male	1990	2021	-3.069	-3.6132	-2.5217	Yes	0	Age-standardized
DALYs (Disability-Adjusted Life Years)	Belarus	Female	1990	2021	-3.2361	-3.8629	-2.6052	Yes	0	Age-standardized
DALYs (Disability-Adjusted Life Years)	Belarus	Both	1990	2021	-3.1284	-3.6868	-2.5668	Yes	0	Age-standardized
DALYs (Disability-Adjusted Life Years)	Belgium	Male	1990	2021	-3.0874	-3.533	-2.6397	Yes	0	Age-standardized
DALYs (Disability-Adjusted Life Years)	Belgium	Female	1990	2021	-3.4178	-3.6833	-3.1516	Yes	0	Age-standardized
DALYs (Disability-Adjusted Life Years)	Belgium	Both	1990	2021	-3.1139	-3.5105	-2.7156	Yes	0	Age-standardized
DALYs (Disability-Adjusted Life Years)	Belize	Male	1990	2021	-0.8917	-1.5375	-0.2416	Yes	0.007	Age-standardized
DALYs (Disability-Adjusted Life Years)	Belize	Female	1990	2021	-0.5499	-1.0973	6e-04	No	0.05	Age-standardized
DALYs (Disability-Adjusted Life Years)	Belize	Both	1990	2021	-0.6914	-1.1803	-0.2001	Yes	0.006	Age-standardized
DALYs (Disability-Adjusted Life Years)	Benin	Male	1990	2021	-0.9832	-1.1124	-0.8539	Yes	0	Age-standardized
DALYs (Disability-Adjusted Life Years)	Benin	Female	1990	2021	-0.9602	-1.0921	-0.8281	Yes	0	Age-standardized
DALYs (Disability-Adjusted Life Years)	Benin	Both	1990	2021	-1.0145	-1.217	-0.8115	Yes	0	Age-standardized
DALYs (Disability-Adjusted Life Years)	Bermuda	Male	1990	2021	-3.4917	-3.8259	-3.1563	Yes	0	Age-standardized
DALYs (Disability-Adjusted Life Years)	Bermuda	Female	1990	2021	-3.3682	-3.742	-2.9929	Yes	0	Age-standardized
DALYs (Disability-Adjusted Life Years)	Bermuda	Both	1990	2021	-3.4546	-3.7736	-3.1346	Yes	0	Age-standardized
DALYs (Disability-Adjusted Life Years)	Bhutan	Male	1990	2021	-1.7441	-1.8111	-1.6771	Yes	0	Age-standardized
DALYs (Disability-Adjusted Life Years)	Bhutan	Female	1990	2021	-1.5755	-1.6885	-1.4623	Yes	0	Age-standardized
DALYs (Disability-Adjusted Life Years)	Bhutan	Both	1990	2021	-1.6537	-1.761	-1.5463	Yes	0	Age-standardized
DALYs (Disability-Adjusted Life Years)	Bolivia (Plurinational State of)	Male	1990	2021	-1.7397	-1.8637	-1.6157	Yes	0	Age-standardized
DALYs (Disability-Adjusted Life Years)	Bolivia (Plurinational State of)	Female	1990	2021	-1.6198	-1.6951	-1.5444	Yes	0	Age-standardized
DALYs (Disability-Adjusted Life Years)	Bolivia (Plurinational State of)	Both	1990	2021	-1.6901	-1.7474	-1.6328	Yes	0	Age-standardized
DALYs (Disability-Adjusted Life Years)	Bosnia and Herzegovina	Male	1990	2021	-1.6413	-2.1675	-1.1122	Yes	0	Age-standardized
DALYs (Disability-Adjusted Life Years)	Bosnia and Herzegovina	Female	1990	2021	-1.7577	-2.2447	-1.2683	Yes	0	Age-standardized
DALYs (Disability-Adjusted Life Years)	Bosnia and Herzegovina	Both	1990	2021	-1.633	-2.0882	-1.1757	Yes	0	Age-standardized
DALYs (Disability-Adjusted Life Years)	Botswana	Male	1990	2021	-2.1238	-2.4222	-1.8245	Yes	0	Age-standardized
DALYs (Disability-Adjusted Life Years)	Botswana	Female	1990	2021	-2.2492	-3.9584	-0.5096	Yes	0.011	Age-standardized
DALYs (Disability-Adjusted Life Years)	Botswana	Both	1990	2021	-2.1912	-2.7054	-1.6742	Yes	0	Age-standardized
DALYs (Disability-Adjusted Life Years)	Brazil	Male	1990	2021	-2.2144	-2.3442	-2.0844	Yes	0	Age-standardized
DALYs (Disability-Adjusted Life Years)	Brazil	Female	1990	2021	-1.9669	-2.2329	-1.7002	Yes	0	Age-standardized
DALYs (Disability-Adjusted Life Years)	Brazil	Both	1990	2021	-2.1226	-2.3932	-1.8512	Yes	0	Age-standardized
DALYs (Disability-Adjusted Life Years)	Brunei Darussalam	Male	1990	2021	-2.6743	-2.9865	-2.361	Yes	0	Age-standardized
DALYs (Disability-Adjusted Life Years)	Brunei Darussalam	Female	1990	2021	-2.8459	-3.0843	-2.6069	Yes	0	Age-standardized
DALYs (Disability-Adjusted Life Years)	Brunei Darussalam	Both	1990	2021	-2.8	-3.051	-2.5483	Yes	0	Age-standardized
DALYs (Disability-Adjusted Life Years)	Bulgaria	Male	1990	2021	-1.81	-2.4267	-1.1893	Yes	0	Age-standardized
DALYs (Disability-Adjusted Life Years)	Bulgaria	Female	1990	2021	-2.6008	-3.5164	-1.6765	Yes	0	Age-standardized
DALYs (Disability-Adjusted Life Years)	Bulgaria	Both	1990	2021	-2.1248	-2.8085	-1.4364	Yes	0	Age-standardized
DALYs (Disability-Adjusted Life Years)	Burkina Faso	Male	1990	2021	-0.5837	-0.7143	-0.4529	Yes	0	Age-standardized
DALYs (Disability-Adjusted Life Years)	Burkina Faso	Female	1990	2021	-0.9248	-1.1905	-0.6584	Yes	0	Age-standardized
DALYs (Disability-Adjusted Life Years)	Burkina Faso	Both	1990	2021	-0.7316	-0.9252	-0.5376	Yes	0	Age-standardized
DALYs (Disability-Adjusted Life Years)	Burundi	Male	1990	2021	-2.0117	-2.1768	-1.8463	Yes	0	Age-standardized
DALYs (Disability-Adjusted Life Years)	Burundi	Female	1990	2021	-1.5495	-1.7673	-1.3312	Yes	0	Age-standardized
DALYs (Disability-Adjusted Life Years)	Burundi	Both	1990	2021	-1.7258	-1.9173	-1.5339	Yes	0	Age-standardized
DALYs (Disability-Adjusted Life Years)	Cabo Verde	Male	1990	2021	-0.4418	-0.9138	0.0324	No	0.068	Age-standardized
DALYs (Disability-Adjusted Life Years)	Cabo Verde	Female	1990	2021	-2.7032	-2.8395	-2.5667	Yes	0	Age-standardized
DALYs (Disability-Adjusted Life Years)	Cabo Verde	Both	1990	2021	-1.1946	-1.9561	-0.4273	Yes	0.002	Age-standardized
DALYs (Disability-Adjusted Life Years)	Cambodia	Male	1990	2021	-1.5303	-1.6563	-1.4041	Yes	0	Age-standardized
DALYs (Disability-Adjusted Life Years)	Cambodia	Female	1990	2021	-1.985	-2.0733	-1.8967	Yes	0	Age-standardized
DALYs (Disability-Adjusted Life Years)	Cambodia	Both	1990	2021	-1.7387	-1.8183	-1.659	Yes	0	Age-standardized
DALYs (Disability-Adjusted Life Years)	Cameroon	Male	1990	2021	-0.5783	-0.6711	-0.4853	Yes	0	Age-standardized
DALYs (Disability-Adjusted Life Years)	Cameroon	Female	1990	2021	-1.0493	-1.1278	-0.9707	Yes	0	Age-standardized
DALYs (Disability-Adjusted Life Years)	Cameroon	Both	1990	2021	-0.7828	-0.8464	-0.7192	Yes	0	Age-standardized
DALYs (Disability-Adjusted Life Years)	Canada	Male	1990	2021	-2.3033	-2.7354	-1.8693	Yes	0	Age-standardized
DALYs (Disability-Adjusted Life Years)	Canada	Female	1990	2021	-2.3219	-2.3774	-2.2663	Yes	0	Age-standardized
DALYs (Disability-Adjusted Life Years)	Canada	Both	1990	2021	-2.2487	-2.8087	-1.6856	Yes	0	Age-standardized
DALYs (Disability-Adjusted Life Years)	Central African Republic	Male	1990	2021	-1.0005	-1.0924	-0.9086	Yes	0	Age-standardized
DALYs (Disability-Adjusted Life Years)	Central African Republic	Female	1990	2021	-0.9238	-1.1371	-0.7101	Yes	0	Age-standardized
DALYs (Disability-Adjusted Life Years)	Central African Republic	Both	1990	2021	-0.9724	-1.0889	-0.8558	Yes	0	Age-standardized
DALYs (Disability-Adjusted Life Years)	Chad	Male	1990	2021	0.2697	0.1107	0.429	Yes	0.001	Age-standardized
DALYs (Disability-Adjusted Life Years)	Chad	Female	1990	2021	0.2413	0.0416	0.4414	Yes	0.018	Age-standardized
DALYs (Disability-Adjusted Life Years)	Chad	Both	1990	2021	0.3315	0.1229	0.5406	Yes	0.002	Age-standardized
DALYs (Disability-Adjusted Life Years)	Chile	Male	1990	2021	-2.5633	-2.886	-2.2396	Yes	0	Age-standardized
DALYs (Disability-Adjusted Life Years)	Chile	Female	1990	2021	-2.8842	-3.156	-2.6115	Yes	0	Age-standardized
DALYs (Disability-Adjusted Life Years)	Chile	Both	1990	2021	-2.6417	-2.9371	-2.3454	Yes	0	Age-standardized
DALYs (Disability-Adjusted Life Years)	China	Male	1990	2021	-2.5123	-2.7247	-2.2994	Yes	0	Age-standardized
DALYs (Disability-Adjusted Life Years)	China	Female	1990	2021	-3.2463	-3.3837	-3.1088	Yes	0	Age-standardized
DALYs (Disability-Adjusted Life Years)	China	Both	1990	2021	-2.7487	-2.9183	-2.5787	Yes	0	Age-standardized
DALYs (Disability-Adjusted Life Years)	Colombia	Male	1990	2021	-2.4191	-2.9122	-1.9235	Yes	0	Age-standardized
DALYs (Disability-Adjusted Life Years)	Colombia	Female	1990	2021	-2.8358	-3.0842	-2.5868	Yes	0	Age-standardized
DALYs (Disability-Adjusted Life Years)	Colombia	Both	1990	2021	-2.6278	-2.9315	-2.3232	Yes	0	Age-standardized
DALYs (Disability-Adjusted Life Years)	Comoros	Male	1990	2021	-1.4547	-1.7094	-1.1994	Yes	0	Age-standardized
DALYs (Disability-Adjusted Life Years)	Comoros	Female	1990	2021	-1.1172	-1.3848	-0.8489	Yes	0	Age-standardized
DALYs (Disability-Adjusted Life Years)	Comoros	Both	1990	2021	-1.3428	-1.6234	-1.0614	Yes	0	Age-standardized
DALYs (Disability-Adjusted Life Years)	Congo	Male	1990	2021	-2.2755	-2.5047	-2.0458	Yes	0	Age-standardized
DALYs (Disability-Adjusted Life Years)	Congo	Female	1990	2021	-1.4241	-1.8749	-0.9712	Yes	0	Age-standardized
DALYs (Disability-Adjusted Life Years)	Congo	Both	1990	2021	-1.8646	-2.103	-1.6255	Yes	0	Age-standardized
DALYs (Disability-Adjusted Life Years)	Cook Islands	Male	1990	2021	-1.6629	-1.7958	-1.5297	Yes	0	Age-standardized
DALYs (Disability-Adjusted Life Years)	Cook Islands	Female	1990	2021	-2.5961	-2.7892	-2.4026	Yes	0	Age-standardized
DALYs (Disability-Adjusted Life Years)	Cook Islands	Both	1990	2021	-2.0538	-2.1929	-1.9145	Yes	0	Age-standardized
DALYs (Disability-Adjusted Life Years)	Costa Rica	Male	1990	2021	-2.291	-2.6292	-1.9517	Yes	0	Age-standardized
DALYs (Disability-Adjusted Life Years)	Costa Rica	Female	1990	2021	-2.318	-2.7594	-1.8746	Yes	0	Age-standardized
DALYs (Disability-Adjusted Life Years)	Costa Rica	Both	1990	2021	-2.3753	-2.6912	-2.0585	Yes	0	Age-standardized
DALYs (Disability-Adjusted Life Years)	Coted'Ivoire	Male	1990	2021	-1.1222	-1.2676	-0.9765	Yes	0	Age-standardized
DALYs (Disability-Adjusted Life Years)	Coted'Ivoire	Female	1990	2021	-0.6722	-0.99	-0.3535	Yes	0	Age-standardized
DALYs (Disability-Adjusted Life Years)	Coted'Ivoire	Both	1990	2021	-0.9052	-1.1556	-0.6542	Yes	0	Age-standardized
DALYs (Disability-Adjusted Life Years)	Croatia	Male	1990	2021	-3.6215	-4.6405	-2.5916	Yes	0	Age-standardized
DALYs (Disability-Adjusted Life Years)	Croatia	Female	1990	2021	-3.2744	-3.4186	-3.13	Yes	0	Age-standardized
DALYs (Disability-Adjusted Life Years)	Croatia	Both	1990	2021	-3.3952	-3.5102	-3.2801	Yes	0	Age-standardized
DALYs (Disability-Adjusted Life Years)	Cuba	Male	1990	2021	-0.7216	-0.95	-0.4927	Yes	0	Age-standardized
DALYs (Disability-Adjusted Life Years)	Cuba	Female	1990	2021	-1.3207	-1.8671	-0.7712	Yes	0	Age-standardized
DALYs (Disability-Adjusted Life Years)	Cuba	Both	1990	2021	-1.0167	-1.5235	-0.5073	Yes	0	Age-standardized
DALYs (Disability-Adjusted Life Years)	Cyprus	Male	1990	2021	-2.4103	-2.7271	-2.0925	Yes	0	Age-standardized
DALYs (Disability-Adjusted Life Years)	Cyprus	Female	1990	2021	-2.3289	-2.6704	-1.9861	Yes	0	Age-standardized
DALYs (Disability-Adjusted Life Years)	Cyprus	Both	1990	2021	-2.3219	-2.5511	-2.0922	Yes	0	Age-standardized
DALYs (Disability-Adjusted Life Years)	Czechia	Male	1990	2021	-3.8278	-4.0397	-3.6154	Yes	0	Age-standardized
DALYs (Disability-Adjusted Life Years)	Czechia	Female	1990	2021	-3.7904	-3.8764	-3.7042	Yes	0	Age-standardized
DALYs (Disability-Adjusted Life Years)	Czechia	Both	1990	2021	-3.7078	-3.886	-3.5292	Yes	0	Age-standardized
DALYs (Disability-Adjusted Life Years)	Democratic People's Republic of Korea	Male	1990	2021	-0.7843	-0.8391	-0.7294	Yes	0	Age-standardized
DALYs (Disability-Adjusted Life Years)	Democratic People's Republic of Korea	Female	1990	2021	-1.029	-1.0524	-1.0055	Yes	0	Age-standardized
DALYs (Disability-Adjusted Life Years)	Democratic People's Republic of Korea	Both	1990	2021	-0.7424	-0.7704	-0.7144	Yes	0	Age-standardized
DALYs (Disability-Adjusted Life Years)	Democratic Republic of the Congo	Male	1990	2021	-0.8273	-1.046	-0.6081	Yes	0	Age-standardized
DALYs (Disability-Adjusted Life Years)	Democratic Republic of the Congo	Female	1990	2021	-0.673	-0.7653	-0.5806	Yes	0	Age-standardized
DALYs (Disability-Adjusted Life Years)	Democratic Republic of the Congo	Both	1990	2021	-0.7555	-0.9384	-0.5722	Yes	0	Age-standardized
DALYs (Disability-Adjusted Life Years)	Denmark	Male	1990	2021	-2.0374	-2.4424	-1.6307	Yes	0	Age-standardized
DALYs (Disability-Adjusted Life Years)	Denmark	Female	1990	2021	-3.0749	-3.6281	-2.5185	Yes	0	Age-standardized
DALYs (Disability-Adjusted Life Years)	Denmark	Both	1990	2021	-2.4057	-2.7694	-2.0405	Yes	0	Age-standardized
DALYs (Disability-Adjusted Life Years)	Djibouti	Male	1990	2021	-0.7894	-0.9056	-0.6729	Yes	0	Age-standardized
DALYs (Disability-Adjusted Life Years)	Djibouti	Female	1990	2021	-0.7047	-0.7836	-0.6257	Yes	0	Age-standardized
DALYs (Disability-Adjusted Life Years)	Djibouti	Both	1990	2021	-0.7297	-0.8018	-0.6576	Yes	0	Age-standardized
DALYs (Disability-Adjusted Life Years)	Dominica	Male	1990	2021	-1.457	-1.6297	-1.284	Yes	0	Age-standardized
DALYs (Disability-Adjusted Life Years)	Dominica	Female	1990	2021	-1.123	-1.2547	-0.9912	Yes	0	Age-standardized
DALYs (Disability-Adjusted Life Years)	Dominica	Both	1990	2021	-1.1676	-1.3562	-0.9786	Yes	0	Age-standardized
DALYs (Disability-Adjusted Life Years)	Dominican Republic	Male	1990	2021	-0.1471	-1.0478	0.7617	No	0.75	Age-standardized
DALYs (Disability-Adjusted Life Years)	Dominican Republic	Female	1990	2021	-0.8625	-1.2945	-0.4286	Yes	0	Age-standardized
DALYs (Disability-Adjusted Life Years)	Dominican Republic	Both	1990	2021	-0.3984	-1.1914	0.4009	No	0.328	Age-standardized
DALYs (Disability-Adjusted Life Years)	Ecuador	Male	1990	2021	-1.6611	-2.3149	-1.003	Yes	0	Age-standardized
DALYs (Disability-Adjusted Life Years)	Ecuador	Female	1990	2021	-1.885	-2.2541	-1.5146	Yes	0	Age-standardized
DALYs (Disability-Adjusted Life Years)	Ecuador	Both	1990	2021	-1.545	-2.1649	-0.9212	Yes	0	Age-standardized
DALYs (Disability-Adjusted Life Years)	Egypt	Male	1990	2021	0.9071	0.412	1.4046	Yes	0	Age-standardized
DALYs (Disability-Adjusted Life Years)	Egypt	Female	1990	2021	1.8023	1.2835	2.3236	Yes	0	Age-standardized
DALYs (Disability-Adjusted Life Years)	Egypt	Both	1990	2021	1.2735	0.8492	1.6996	Yes	0	Age-standardized
DALYs (Disability-Adjusted Life Years)	El Salvador	Male	1990	2021	0.0054	-1.2897	1.3176	No	0.993	Age-standardized
DALYs (Disability-Adjusted Life Years)	El Salvador	Female	1990	2021	-0.7398	-1.0885	-0.3899	Yes	0	Age-standardized
DALYs (Disability-Adjusted Life Years)	El Salvador	Both	1990	2021	-0.4219	-1.4301	0.5966	No	0.415	Age-standardized
DALYs (Disability-Adjusted Life Years)	Equatorial Guinea	Male	1990	2021	-3.1753	-3.4968	-2.8528	Yes	0	Age-standardized
DALYs (Disability-Adjusted Life Years)	Equatorial Guinea	Female	1990	2021	-2.5164	-2.9408	-2.0902	Yes	0	Age-standardized
DALYs (Disability-Adjusted Life Years)	Equatorial Guinea	Both	1990	2021	-2.9272	-3.2961	-2.5568	Yes	0	Age-standardized
DALYs (Disability-Adjusted Life Years)	Eritrea	Male	1990	2021	-1.578	-1.7566	-1.3991	Yes	0	Age-standardized
DALYs (Disability-Adjusted Life Years)	Eritrea	Female	1990	2021	-0.9699	-1.076	-0.8637	Yes	0	Age-standardized
DALYs (Disability-Adjusted Life Years)	Eritrea	Both	1990	2021	-1.2783	-1.4316	-1.1249	Yes	0	Age-standardized
DALYs (Disability-Adjusted Life Years)	Estonia	Male	1990	2021	-3.5332	-3.9173	-3.1475	Yes	0	Age-standardized
DALYs (Disability-Adjusted Life Years)	Estonia	Female	1990	2021	-3.5321	-4.1176	-2.943	Yes	0	Age-standardized
DALYs (Disability-Adjusted Life Years)	Estonia	Both	1990	2021	-3.706	-3.8392	-3.5726	Yes	0	Age-standardized
DALYs (Disability-Adjusted Life Years)	Eswatini	Male	1990	2021	-0.2739	-0.4889	-0.0583	Yes	0.013	Age-standardized
DALYs (Disability-Adjusted Life Years)	Eswatini	Female	1990	2021	-0.4566	-0.6957	-0.2171	Yes	0	Age-standardized
DALYs (Disability-Adjusted Life Years)	Eswatini	Both	1990	2021	-0.3995	-0.62	-0.1785	Yes	0	Age-standardized
DALYs (Disability-Adjusted Life Years)	Ethiopia	Male	1990	2021	-3.2247	-3.287	-3.1624	Yes	0	Age-standardized
DALYs (Disability-Adjusted Life Years)	Ethiopia	Female	1990	2021	-2.9993	-3.1739	-2.8245	Yes	0	Age-standardized
DALYs (Disability-Adjusted Life Years)	Ethiopia	Both	1990	2021	-3.1173	-3.2838	-2.9505	Yes	0	Age-standardized
DALYs (Disability-Adjusted Life Years)	Fiji	Male	1990	2021	-0.9275	-1.0784	-0.7764	Yes	0	Age-standardized
DALYs (Disability-Adjusted Life Years)	Fiji	Female	1990	2021	-0.9321	-1.2049	-0.6586	Yes	0	Age-standardized
DALYs (Disability-Adjusted Life Years)	Fiji	Both	1990	2021	-0.9225	-1.2519	-0.592	Yes	0	Age-standardized
DALYs (Disability-Adjusted Life Years)	Finland	Male	1990	2021	-3.9582	-4.6522	-3.2592	Yes	0	Age-standardized
DALYs (Disability-Adjusted Life Years)	Finland	Female	1990	2021	-3.7993	-4.153	-3.4442	Yes	0	Age-standardized
DALYs (Disability-Adjusted Life Years)	Finland	Both	1990	2021	-3.8552	-4.1748	-3.5345	Yes	0	Age-standardized
DALYs (Disability-Adjusted Life Years)	France	Male	1990	2021	-2.6141	-2.8108	-2.417	Yes	0	Age-standardized
DALYs (Disability-Adjusted Life Years)	France	Female	1990	2021	-2.7293	-3.0491	-2.4085	Yes	0	Age-standardized
DALYs (Disability-Adjusted Life Years)	France	Both	1990	2021	-2.5728	-2.7357	-2.4096	Yes	0	Age-standardized
DALYs (Disability-Adjusted Life Years)	Gabon	Male	1990	2021	-1.6326	-1.7309	-1.5342	Yes	0	Age-standardized
DALYs (Disability-Adjusted Life Years)	Gabon	Female	1990	2021	-1.557	-1.7666	-1.3469	Yes	0	Age-standardized
DALYs (Disability-Adjusted Life Years)	Gabon	Both	1990	2021	-1.5433	-1.6589	-1.4275	Yes	0	Age-standardized
DALYs (Disability-Adjusted Life Years)	Gambia	Male	1990	2021	-0.6354	-1.1868	-0.0809	Yes	0.025	Age-standardized
DALYs (Disability-Adjusted Life Years)	Gambia	Female	1990	2021	-0.2763	-1.1338	0.5887	No	0.53	Age-standardized
DALYs (Disability-Adjusted Life Years)	Gambia	Both	1990	2021	-0.6273	-1.2597	0.0092	No	0.053	Age-standardized
DALYs (Disability-Adjusted Life Years)	Georgia	Male	1990	2021	-1.565	-3.0544	-0.0527	Yes	0.043	Age-standardized
DALYs (Disability-Adjusted Life Years)	Georgia	Female	1990	2021	-2.12	-3.3284	-0.8964	Yes	0.001	Age-standardized
DALYs (Disability-Adjusted Life Years)	Georgia	Both	1990	2021	-1.7594	-2.8519	-0.6545	Yes	0.002	Age-standardized
DALYs (Disability-Adjusted Life Years)	Germany	Male	1990	2021	-2.8603	-3.0921	-2.6279	Yes	0	Age-standardized
DALYs (Disability-Adjusted Life Years)	Germany	Female	1990	2021	-3.0389	-3.5076	-2.5679	Yes	0	Age-standardized
DALYs (Disability-Adjusted Life Years)	Germany	Both	1990	2021	-2.8086	-3.0991	-2.5172	Yes	0	Age-standardized
DALYs (Disability-Adjusted Life Years)	Ghana	Male	1990	2021	-1.1747	-1.2979	-1.0514	Yes	0	Age-standardized
DALYs (Disability-Adjusted Life Years)	Ghana	Female	1990	2021	-0.729	-0.8494	-0.6084	Yes	0	Age-standardized
DALYs (Disability-Adjusted Life Years)	Ghana	Both	1990	2021	-0.929	-1.0311	-0.8269	Yes	0	Age-standardized
DALYs (Disability-Adjusted Life Years)	Global	Male	1990	2021	-2.3391	-2.4736	-2.2045	Yes	0	Age-standardized
DALYs (Disability-Adjusted Life Years)	Global	Female	1990	2021	-2.5928	-2.6711	-2.5144	Yes	0	Age-standardized
DALYs (Disability-Adjusted Life Years)	Global	Both	1990	2021	-2.4225	-2.5147	-2.3303	Yes	0	Age-standardized
DALYs (Disability-Adjusted Life Years)	Greece	Male	1990	2021	-2.4311	-2.8278	-2.0327	Yes	0	Age-standardized
DALYs (Disability-Adjusted Life Years)	Greece	Female	1990	2021	-2.6249	-2.9183	-2.3306	Yes	0	Age-standardized
DALYs (Disability-Adjusted Life Years)	Greece	Both	1990	2021	-2.4589	-2.6809	-2.2363	Yes	0	Age-standardized
DALYs (Disability-Adjusted Life Years)	Greenland	Male	1990	2021	-2.6268	-2.785	-2.4683	Yes	0	Age-standardized
DALYs (Disability-Adjusted Life Years)	Greenland	Female	1990	2021	-2.9786	-3.278	-2.6782	Yes	0	Age-standardized
DALYs (Disability-Adjusted Life Years)	Greenland	Both	1990	2021	-2.6626	-2.8156	-2.5093	Yes	0	Age-standardized
DALYs (Disability-Adjusted Life Years)	Grenada	Male	1990	2021	-1.9964	-3.2928	-0.6826	Yes	0.003	Age-standardized
DALYs (Disability-Adjusted Life Years)	Grenada	Female	1990	2021	-1.9084	-2.3087	-1.5063	Yes	0	Age-standardized
DALYs (Disability-Adjusted Life Years)	Grenada	Both	1990	2021	-1.8266	-2.7541	-0.8902	Yes	0	Age-standardized
DALYs (Disability-Adjusted Life Years)	Guam	Male	1990	2021	-0.7274	-1.3801	-0.0703	Yes	0.03	Age-standardized
DALYs (Disability-Adjusted Life Years)	Guam	Female	1990	2021	-2.2078	-2.7705	-1.6418	Yes	0	Age-standardized
DALYs (Disability-Adjusted Life Years)	Guam	Both	1990	2021	-1.279	-1.7374	-0.8184	Yes	0	Age-standardized
DALYs (Disability-Adjusted Life Years)	Guatemala	Male	1990	2021	-0.6453	-1.7096	0.4305	No	0.239	Age-standardized
DALYs (Disability-Adjusted Life Years)	Guatemala	Female	1990	2021	-1.1174	-1.4772	-0.7564	Yes	0	Age-standardized
DALYs (Disability-Adjusted Life Years)	Guatemala	Both	1990	2021	-0.9243	-1.9125	0.0739	No	0.069	Age-standardized
DALYs (Disability-Adjusted Life Years)	Guinea	Male	1990	2021	-0.1829	-0.3455	-0.0201	Yes	0.028	Age-standardized
DALYs (Disability-Adjusted Life Years)	Guinea	Female	1990	2021	-0.7601	-0.8504	-0.6697	Yes	0	Age-standardized
DALYs (Disability-Adjusted Life Years)	Guinea	Both	1990	2021	-0.4313	-0.5441	-0.3182	Yes	0	Age-standardized
DALYs (Disability-Adjusted Life Years)	Guinea-Bissau	Male	1990	2021	-0.9364	-1.036	-0.8367	Yes	0	Age-standardized
DALYs (Disability-Adjusted Life Years)	Guinea-Bissau	Female	1990	2021	-0.4919	-0.6317	-0.3519	Yes	0	Age-standardized
DALYs (Disability-Adjusted Life Years)	Guinea-Bissau	Both	1990	2021	-0.8004	-0.9228	-0.6777	Yes	0	Age-standardized
DALYs (Disability-Adjusted Life Years)	Guyana	Male	1990	2021	-1.8366	-2.5728	-1.0948	Yes	0	Age-standardized
DALYs (Disability-Adjusted Life Years)	Guyana	Female	1990	2021	-1.2957	-1.7314	-0.8581	Yes	0	Age-standardized
DALYs (Disability-Adjusted Life Years)	Guyana	Both	1990	2021	-1.5018	-1.9122	-1.0897	Yes	0	Age-standardized
DALYs (Disability-Adjusted Life Years)	Haiti	Male	1990	2021	-1.4977	-1.5992	-1.396	Yes	0	Age-standardized
DALYs (Disability-Adjusted Life Years)	Haiti	Female	1990	2021	-1.4228	-1.5393	-1.3062	Yes	0	Age-standardized
DALYs (Disability-Adjusted Life Years)	Haiti	Both	1990	2021	-1.4851	-1.5341	-1.436	Yes	0	Age-standardized
DALYs (Disability-Adjusted Life Years)	High SDI	Male	1990	2021	-3.086	-3.2524	-2.9194	Yes	0	Age-standardized
DALYs (Disability-Adjusted Life Years)	High SDI	Female	1990	2021	-3.2144	-3.2621	-3.1666	Yes	0	Age-standardized
DALYs (Disability-Adjusted Life Years)	High SDI	Both	1990	2021	-3.0723	-3.1501	-2.9944	Yes	0	Age-standardized
DALYs (Disability-Adjusted Life Years)	High-middle SDI	Male	1990	2021	-2.5501	-2.7493	-2.3506	Yes	0	Age-standardized
DALYs (Disability-Adjusted Life Years)	High-middle SDI	Female	1990	2021	-2.9087	-3.108	-2.709	Yes	0	Age-standardized
DALYs (Disability-Adjusted Life Years)	High-middle SDI	Both	1990	2021	-2.6216	-2.8023	-2.4406	Yes	0	Age-standardized
DALYs (Disability-Adjusted Life Years)	Honduras	Male	1990	2021	8e-04	-0.1605	0.1622	No	0.993	Age-standardized
DALYs (Disability-Adjusted Life Years)	Honduras	Female	1990	2021	0.4751	-0.2385	1.1938	No	0.192	Age-standardized
DALYs (Disability-Adjusted Life Years)	Honduras	Both	1990	2021	0.1858	-0.2441	0.6176	No	0.397	Age-standardized
DALYs (Disability-Adjusted Life Years)	Hungary	Male	1990	2021	-3.3927	-3.679	-3.1055	Yes	0	Age-standardized
DALYs (Disability-Adjusted Life Years)	Hungary	Female	1990	2021	-3.1691	-3.9471	-2.3848	Yes	0	Age-standardized
DALYs (Disability-Adjusted Life Years)	Hungary	Both	1990	2021	-3.3274	-3.6516	-3.0021	Yes	0	Age-standardized
DALYs (Disability-Adjusted Life Years)	Iceland	Male	1990	2021	-3.7724	-3.8683	-3.6763	Yes	0	Age-standardized
DALYs (Disability-Adjusted Life Years)	Iceland	Female	1990	2021	-4.155	-4.5249	-3.7837	Yes	0	Age-standardized
DALYs (Disability-Adjusted Life Years)	Iceland	Both	1990	2021	-3.8321	-4.1941	-3.4688	Yes	0	Age-standardized
DALYs (Disability-Adjusted Life Years)	India	Male	1990	2021	-1.1235	-1.3271	-0.9195	Yes	0	Age-standardized
DALYs (Disability-Adjusted Life Years)	India	Female	1990	2021	-1.1855	-1.4752	-0.8949	Yes	0	Age-standardized
DALYs (Disability-Adjusted Life Years)	India	Both	1990	2021	-1.2175	-1.4639	-0.9705	Yes	0	Age-standardized
DALYs (Disability-Adjusted Life Years)	Indonesia	Male	1990	2021	-0.7993	-0.8595	-0.7391	Yes	0	Age-standardized
DALYs (Disability-Adjusted Life Years)	Indonesia	Female	1990	2021	-1.5267	-1.5883	-1.465	Yes	0	Age-standardized
DALYs (Disability-Adjusted Life Years)	Indonesia	Both	1990	2021	-1.1062	-1.1509	-1.0616	Yes	0	Age-standardized
DALYs (Disability-Adjusted Life Years)	Iran (Islamic Republic of)	Male	1990	2021	-2.0162	-2.1332	-1.8991	Yes	0	Age-standardized
DALYs (Disability-Adjusted Life Years)	Iran (Islamic Republic of)	Female	1990	2021	-2.2136	-2.2974	-2.1297	Yes	0	Age-standardized
DALYs (Disability-Adjusted Life Years)	Iran (Islamic Republic of)	Both	1990	2021	-2.1367	-2.2713	-2.002	Yes	0	Age-standardized
DALYs (Disability-Adjusted Life Years)	Iraq	Male	1990	2021	-1.0761	-1.3902	-0.7611	Yes	0	Age-standardized
DALYs (Disability-Adjusted Life Years)	Iraq	Female	1990	2021	-1.1521	-1.375	-0.9286	Yes	0	Age-standardized
DALYs (Disability-Adjusted Life Years)	Iraq	Both	1990	2021	-1.1193	-1.4138	-0.8239	Yes	0	Age-standardized
DALYs (Disability-Adjusted Life Years)	Ireland	Male	1990	2021	-3.5824	-4.3207	-2.8384	Yes	0	Age-standardized
DALYs (Disability-Adjusted Life Years)	Ireland	Female	1990	2021	-3.5541	-4.0566	-3.049	Yes	0	Age-standardized
DALYs (Disability-Adjusted Life Years)	Ireland	Both	1990	2021	-3.6153	-4.2093	-3.0177	Yes	0	Age-standardized
DALYs (Disability-Adjusted Life Years)	Israel	Male	1990	2021	-2.24	-2.7359	-1.7416	Yes	0	Age-standardized
DALYs (Disability-Adjusted Life Years)	Israel	Female	1990	2021	-2.8941	-3.6079	-2.175	Yes	0	Age-standardized
DALYs (Disability-Adjusted Life Years)	Israel	Both	1990	2021	-2.4899	-3.1266	-1.8489	Yes	0	Age-standardized
DALYs (Disability-Adjusted Life Years)	Italy	Male	1990	2021	-3.2786	-3.5443	-3.0121	Yes	0	Age-standardized
DALYs (Disability-Adjusted Life Years)	Italy	Female	1990	2021	-3.3696	-3.4644	-3.2748	Yes	0	Age-standardized
DALYs (Disability-Adjusted Life Years)	Italy	Both	1990	2021	-3.3037	-3.3809	-3.2264	Yes	0	Age-standardized
DALYs (Disability-Adjusted Life Years)	Jamaica	Male	1990	2021	-1.6603	-2.2124	-1.1051	Yes	0	Age-standardized
DALYs (Disability-Adjusted Life Years)	Jamaica	Female	1990	2021	-1.38	-1.706	-1.0529	Yes	0	Age-standardized
DALYs (Disability-Adjusted Life Years)	Jamaica	Both	1990	2021	-1.2734	-2.7902	0.267	No	0.105	Age-standardized
DALYs (Disability-Adjusted Life Years)	Japan	Male	1990	2021	-3.319	-3.478	-3.1598	Yes	0	Age-standardized
DALYs (Disability-Adjusted Life Years)	Japan	Female	1990	2021	-3.8372	-4.1135	-3.5601	Yes	0	Age-standardized
DALYs (Disability-Adjusted Life Years)	Japan	Both	1990	2021	-3.4258	-3.6088	-3.2424	Yes	0	Age-standardized
DALYs (Disability-Adjusted Life Years)	Jordan	Male	1990	2021	-2.1812	-2.3308	-2.0314	Yes	0	Age-standardized
DALYs (Disability-Adjusted Life Years)	Jordan	Female	1990	2021	-2.565	-3.2478	-1.8773	Yes	0	Age-standardized
DALYs (Disability-Adjusted Life Years)	Jordan	Both	1990	2021	-2.3877	-2.8702	-1.9028	Yes	0	Age-standardized
DALYs (Disability-Adjusted Life Years)	Kazakhstan	Male	1990	2021	-3.6533	-4.1678	-3.1359	Yes	0	Age-standardized
DALYs (Disability-Adjusted Life Years)	Kazakhstan	Female	1990	2021	-4.0011	-4.5933	-3.4051	Yes	0	Age-standardized
DALYs (Disability-Adjusted Life Years)	Kazakhstan	Both	1990	2021	-3.6725	-4.0047	-3.3393	Yes	0	Age-standardized
DALYs (Disability-Adjusted Life Years)	Kenya	Male	1990	2021	0.197	0.05	0.3442	Yes	0.009	Age-standardized
DALYs (Disability-Adjusted Life Years)	Kenya	Female	1990	2021	-0.2072	-0.3432	-0.0711	Yes	0.003	Age-standardized
DALYs (Disability-Adjusted Life Years)	Kenya	Both	1990	2021	-0.0315	-0.2037	0.1409	No	0.72	Age-standardized
DALYs (Disability-Adjusted Life Years)	Kiribati	Male	1990	2021	-0.4941	-0.5432	-0.445	Yes	0	Age-standardized
DALYs (Disability-Adjusted Life Years)	Kiribati	Female	1990	2021	-0.3059	-0.4288	-0.1828	Yes	0	Age-standardized
DALYs (Disability-Adjusted Life Years)	Kiribati	Both	1990	2021	-0.4769	-0.5568	-0.3969	Yes	0	Age-standardized
DALYs (Disability-Adjusted Life Years)	Kuwait	Male	1990	2021	-0.8113	-1.9688	0.3599	No	0.174	Age-standardized
DALYs (Disability-Adjusted Life Years)	Kuwait	Female	1990	2021	-3.9312	-6.4691	-1.3245	Yes	0.003	Age-standardized
DALYs (Disability-Adjusted Life Years)	Kuwait	Both	1990	2021	-2.1154	-2.7254	-1.5016	Yes	0	Age-standardized
DALYs (Disability-Adjusted Life Years)	Kyrgyzstan	Male	1990	2021	-2.743	-3.1347	-2.3497	Yes	0	Age-standardized
DALYs (Disability-Adjusted Life Years)	Kyrgyzstan	Female	1990	2021	-2.7555	-3.4085	-2.0981	Yes	0	Age-standardized
DALYs (Disability-Adjusted Life Years)	Kyrgyzstan	Both	1990	2021	-2.643	-3.273	-2.0089	Yes	0	Age-standardized
DALYs (Disability-Adjusted Life Years)	Lao People's Democratic Republic	Male	1990	2021	-2.5756	-2.6345	-2.5168	Yes	0	Age-standardized
DALYs (Disability-Adjusted Life Years)	Lao People's Democratic Republic	Female	1990	2021	-2.6576	-2.7739	-2.5411	Yes	0	Age-standardized
DALYs (Disability-Adjusted Life Years)	Lao People's Democratic Republic	Both	1990	2021	-2.6142	-2.6792	-2.5492	Yes	0	Age-standardized
DALYs (Disability-Adjusted Life Years)	Latvia	Male	1990	2021	-2.7135	-3.7403	-1.6757	Yes	0	Age-standardized
DALYs (Disability-Adjusted Life Years)	Latvia	Female	1990	2021	-3.2559	-3.4262	-3.0854	Yes	0	Age-standardized
DALYs (Disability-Adjusted Life Years)	Latvia	Both	1990	2021	-2.8335	-3.6989	-1.9603	Yes	0	Age-standardized
DALYs (Disability-Adjusted Life Years)	Lebanon	Male	1990	2021	-2.0315	-2.3348	-1.7273	Yes	0	Age-standardized
DALYs (Disability-Adjusted Life Years)	Lebanon	Female	1990	2021	-2.8889	-3.2286	-2.548	Yes	0	Age-standardized
DALYs (Disability-Adjusted Life Years)	Lebanon	Both	1990	2021	-2.4605	-2.6916	-2.2289	Yes	0	Age-standardized
DALYs (Disability-Adjusted Life Years)	Lesotho	Male	1990	2021	0.9381	0.711	1.1656	Yes	0	Age-standardized
DALYs (Disability-Adjusted Life Years)	Lesotho	Female	1990	2021	1.1781	0.6814	1.6772	Yes	0	Age-standardized
DALYs (Disability-Adjusted Life Years)	Lesotho	Both	1990	2021	1.1704	0.906	1.4354	Yes	0	Age-standardized
DALYs (Disability-Adjusted Life Years)	Liberia	Male	1990	2021	-0.4164	-0.8079	-0.0234	Yes	0.038	Age-standardized
DALYs (Disability-Adjusted Life Years)	Liberia	Female	1990	2021	-0.3703	-0.593	-0.147	Yes	0.001	Age-standardized
DALYs (Disability-Adjusted Life Years)	Liberia	Both	1990	2021	-0.4108	-0.6905	-0.1303	Yes	0.004	Age-standardized
DALYs (Disability-Adjusted Life Years)	Libya	Male	1990	2021	-0.5978	-0.9495	-0.2448	Yes	0.001	Age-standardized
DALYs (Disability-Adjusted Life Years)	Libya	Female	1990	2021	-0.6877	-1.077	-0.2969	Yes	0.001	Age-standardized
DALYs (Disability-Adjusted Life Years)	Libya	Both	1990	2021	-0.5664	-0.8424	-0.2897	Yes	0	Age-standardized
DALYs (Disability-Adjusted Life Years)	Lithuania	Male	1990	2021	-2.9287	-3.9653	-1.881	Yes	0	Age-standardized
DALYs (Disability-Adjusted Life Years)	Lithuania	Female	1990	2021	-2.878	-3.0095	-2.7464	Yes	0	Age-standardized
DALYs (Disability-Adjusted Life Years)	Lithuania	Both	1990	2021	-2.8641	-3.7449	-1.9751	Yes	0	Age-standardized
DALYs (Disability-Adjusted Life Years)	Low SDI	Male	1990	2021	-1.2628	-1.3473	-1.1781	Yes	0	Age-standardized
DALYs (Disability-Adjusted Life Years)	Low SDI	Female	1990	2021	-1.2148	-1.2784	-1.1511	Yes	0	Age-standardized
DALYs (Disability-Adjusted Life Years)	Low SDI	Both	1990	2021	-1.2636	-1.3269	-1.2003	Yes	0	Age-standardized
DALYs (Disability-Adjusted Life Years)	Low-middle SDI	Male	1990	2021	-1.0326	-1.1394	-0.9256	Yes	0	Age-standardized
DALYs (Disability-Adjusted Life Years)	Low-middle SDI	Female	1990	2021	-1.2045	-1.2989	-1.1099	Yes	0	Age-standardized
DALYs (Disability-Adjusted Life Years)	Low-middle SDI	Both	1990	2021	-1.1457	-1.2965	-0.9946	Yes	0	Age-standardized
DALYs (Disability-Adjusted Life Years)	Luxembourg	Male	1990	2021	-3.9605	-4.0416	-3.8794	Yes	0	Age-standardized
DALYs (Disability-Adjusted Life Years)	Luxembourg	Female	1990	2021	-4.0154	-4.569	-3.4586	Yes	0	Age-standardized
DALYs (Disability-Adjusted Life Years)	Luxembourg	Both	1990	2021	-3.796	-3.8683	-3.7238	Yes	0	Age-standardized
DALYs (Disability-Adjusted Life Years)	Madagascar	Male	1990	2021	-1.2573	-1.3078	-1.2069	Yes	0	Age-standardized
DALYs (Disability-Adjusted Life Years)	Madagascar	Female	1990	2021	-0.9552	-1.2514	-0.658	Yes	0	Age-standardized
DALYs (Disability-Adjusted Life Years)	Madagascar	Both	1990	2021	-1.1042	-1.3975	-0.81	Yes	0	Age-standardized
DALYs (Disability-Adjusted Life Years)	Malawi	Male	1990	2021	-0.3854	-0.5074	-0.2632	Yes	0	Age-standardized
DALYs (Disability-Adjusted Life Years)	Malawi	Female	1990	2021	-1.1159	-1.3674	-0.8638	Yes	0	Age-standardized
DALYs (Disability-Adjusted Life Years)	Malawi	Both	1990	2021	-0.7105	-0.8335	-0.5873	Yes	0	Age-standardized
DALYs (Disability-Adjusted Life Years)	Malaysia	Male	1990	2021	-1.3338	-1.6702	-0.9962	Yes	0	Age-standardized
DALYs (Disability-Adjusted Life Years)	Malaysia	Female	1990	2021	-1.2971	-1.5555	-1.038	Yes	0	Age-standardized
DALYs (Disability-Adjusted Life Years)	Malaysia	Both	1990	2021	-1.2862	-1.5867	-0.9848	Yes	0	Age-standardized
DALYs (Disability-Adjusted Life Years)	Maldives	Male	1990	2021	-4.0987	-4.4178	-3.7787	Yes	0	Age-standardized
DALYs (Disability-Adjusted Life Years)	Maldives	Female	1990	2021	-5.0144	-5.3154	-4.7124	Yes	0	Age-standardized
DALYs (Disability-Adjusted Life Years)	Maldives	Both	1990	2021	-4.4991	-4.7644	-4.233	Yes	0	Age-standardized
DALYs (Disability-Adjusted Life Years)	Mali	Male	1990	2021	-0.9144	-1.0682	-0.7604	Yes	0	Age-standardized
DALYs (Disability-Adjusted Life Years)	Mali	Female	1990	2021	-1.1009	-1.1956	-1.0062	Yes	0	Age-standardized
DALYs (Disability-Adjusted Life Years)	Mali	Both	1990	2021	-0.9942	-1.1685	-0.8197	Yes	0	Age-standardized
DALYs (Disability-Adjusted Life Years)	Malta	Male	1990	2021	-3.5611	-4.7037	-2.4049	Yes	0	Age-standardized
DALYs (Disability-Adjusted Life Years)	Malta	Female	1990	2021	-3.3943	-4.0057	-2.7791	Yes	0	Age-standardized
DALYs (Disability-Adjusted Life Years)	Malta	Both	1990	2021	-3.5194	-4.0505	-2.9854	Yes	0	Age-standardized
DALYs (Disability-Adjusted Life Years)	Marshall Islands	Male	1990	2021	-1.1477	-1.2161	-1.0792	Yes	0	Age-standardized
DALYs (Disability-Adjusted Life Years)	Marshall Islands	Female	1990	2021	-0.3749	-0.4251	-0.3247	Yes	0	Age-standardized
DALYs (Disability-Adjusted Life Years)	Marshall Islands	Both	1990	2021	-0.876	-0.9458	-0.8062	Yes	0	Age-standardized
DALYs (Disability-Adjusted Life Years)	Mauritania	Male	1990	2021	-1.4578	-1.6161	-1.2993	Yes	0	Age-standardized
DALYs (Disability-Adjusted Life Years)	Mauritania	Female	1990	2021	-1.2208	-1.4915	-0.9494	Yes	0	Age-standardized
DALYs (Disability-Adjusted Life Years)	Mauritania	Both	1990	2021	-1.3161	-1.5977	-1.0337	Yes	0	Age-standardized
DALYs (Disability-Adjusted Life Years)	Mauritius	Male	1990	2021	-1.0219	-2.3049	0.278	No	0.123	Age-standardized
DALYs (Disability-Adjusted Life Years)	Mauritius	Female	1990	2021	-1.9358	-3.2859	-0.5668	Yes	0.006	Age-standardized
DALYs (Disability-Adjusted Life Years)	Mauritius	Both	1990	2021	-1.4497	-2.3515	-0.5395	Yes	0.002	Age-standardized
DALYs (Disability-Adjusted Life Years)	Mexico	Male	1990	2021	-1.3321	-1.7259	-0.9368	Yes	0	Age-standardized
DALYs (Disability-Adjusted Life Years)	Mexico	Female	1990	2021	-1.7294	-1.9665	-1.4918	Yes	0	Age-standardized
DALYs (Disability-Adjusted Life Years)	Mexico	Both	1990	2021	-1.5355	-1.7861	-1.2843	Yes	0	Age-standardized
DALYs (Disability-Adjusted Life Years)	Micronesia (Federated States of)	Male	1990	2021	-1.0486	-1.0955	-1.0017	Yes	0	Age-standardized
DALYs (Disability-Adjusted Life Years)	Micronesia (Federated States of)	Female	1990	2021	-0.9949	-1.0375	-0.9521	Yes	0	Age-standardized
DALYs (Disability-Adjusted Life Years)	Micronesia (Federated States of)	Both	1990	2021	-1.0592	-1.1106	-1.0077	Yes	0	Age-standardized
DALYs (Disability-Adjusted Life Years)	Middle SDI	Male	1990	2021	-2.3829	-2.5533	-2.2122	Yes	0	Age-standardized
DALYs (Disability-Adjusted Life Years)	Middle SDI	Female	1990	2021	-2.9484	-3.0604	-2.8362	Yes	0	Age-standardized
DALYs (Disability-Adjusted Life Years)	Middle SDI	Both	1990	2021	-2.6203	-2.7876	-2.4527	Yes	0	Age-standardized
DALYs (Disability-Adjusted Life Years)	Monaco	Male	1990	2021	-1.7982	-1.8654	-1.7311	Yes	0	Age-standardized
DALYs (Disability-Adjusted Life Years)	Monaco	Female	1990	2021	-1.8914	-1.9971	-1.7856	Yes	0	Age-standardized
DALYs (Disability-Adjusted Life Years)	Monaco	Both	1990	2021	-1.7692	-1.8297	-1.7087	Yes	0	Age-standardized
DALYs (Disability-Adjusted Life Years)	Mongolia	Male	1990	2021	-0.8748	-1.4687	-0.2773	Yes	0.004	Age-standardized
DALYs (Disability-Adjusted Life Years)	Mongolia	Female	1990	2021	-2.3382	-2.7464	-1.9283	Yes	0	Age-standardized
DALYs (Disability-Adjusted Life Years)	Mongolia	Both	1990	2021	-1.4781	-1.8028	-1.1523	Yes	0	Age-standardized
DALYs (Disability-Adjusted Life Years)	Montenegro	Male	1990	2021	-0.661	-1.088	-0.2322	Yes	0.003	Age-standardized
DALYs (Disability-Adjusted Life Years)	Montenegro	Female	1990	2021	-0.6256	-0.9172	-0.3333	Yes	0	Age-standardized
DALYs (Disability-Adjusted Life Years)	Montenegro	Both	1990	2021	-0.5988	-0.9334	-0.263	Yes	0	Age-standardized
DALYs (Disability-Adjusted Life Years)	Morocco	Male	1990	2021	-1.0524	-1.1488	-0.956	Yes	0	Age-standardized
DALYs (Disability-Adjusted Life Years)	Morocco	Female	1990	2021	-0.8713	-0.9445	-0.7981	Yes	0	Age-standardized
DALYs (Disability-Adjusted Life Years)	Morocco	Both	1990	2021	-0.9544	-1.1325	-0.7761	Yes	0	Age-standardized
DALYs (Disability-Adjusted Life Years)	Mozambique	Male	1990	2021	0.2381	0.1222	0.354	Yes	0	Age-standardized
DALYs (Disability-Adjusted Life Years)	Mozambique	Female	1990	2021	-0.4616	-0.6347	-0.2882	Yes	0	Age-standardized
DALYs (Disability-Adjusted Life Years)	Mozambique	Both	1990	2021	-0.0986	-0.2581	0.0612	No	0.226	Age-standardized
DALYs (Disability-Adjusted Life Years)	Myanmar	Male	1990	2021	-2.3706	-2.4855	-2.2556	Yes	0	Age-standardized
DALYs (Disability-Adjusted Life Years)	Myanmar	Female	1990	2021	-3.0527	-3.1449	-2.9605	Yes	0	Age-standardized
DALYs (Disability-Adjusted Life Years)	Myanmar	Both	1990	2021	-2.7016	-2.8194	-2.5837	Yes	0	Age-standardized
DALYs (Disability-Adjusted Life Years)	Namibia	Male	1990	2021	-0.3963	-0.5594	-0.2328	Yes	0	Age-standardized
DALYs (Disability-Adjusted Life Years)	Namibia	Female	1990	2021	-1.2032	-1.4862	-0.9195	Yes	0	Age-standardized
DALYs (Disability-Adjusted Life Years)	Namibia	Both	1990	2021	-0.7672	-0.9435	-0.5905	Yes	0	Age-standardized
DALYs (Disability-Adjusted Life Years)	Nauru	Male	1990	2021	-0.6033	-0.688	-0.5185	Yes	0	Age-standardized
DALYs (Disability-Adjusted Life Years)	Nauru	Female	1990	2021	-0.6268	-0.777	-0.4763	Yes	0	Age-standardized
DALYs (Disability-Adjusted Life Years)	Nauru	Both	1990	2021	-0.8305	-0.9266	-0.7344	Yes	0	Age-standardized
DALYs (Disability-Adjusted Life Years)	Nepal	Male	1990	2021	-1.2381	-1.3266	-1.1495	Yes	0	Age-standardized
DALYs (Disability-Adjusted Life Years)	Nepal	Female	1990	2021	-1.4618	-1.5998	-1.3235	Yes	0	Age-standardized
DALYs (Disability-Adjusted Life Years)	Nepal	Both	1990	2021	-1.399	-1.5195	-1.2784	Yes	0	Age-standardized
DALYs (Disability-Adjusted Life Years)	Netherlands	Male	1990	2021	-3.768	-4.2719	-3.2615	Yes	0	Age-standardized
DALYs (Disability-Adjusted Life Years)	Netherlands	Female	1990	2021	-3.1401	-3.5882	-2.6899	Yes	0	Age-standardized
DALYs (Disability-Adjusted Life Years)	Netherlands	Both	1990	2021	-3.4794	-3.9401	-3.0165	Yes	0	Age-standardized
DALYs (Disability-Adjusted Life Years)	New Zealand	Male	1990	2021	-2.4596	-3.4213	-1.4883	Yes	0	Age-standardized
DALYs (Disability-Adjusted Life Years)	New Zealand	Female	1990	2021	-2.6572	-3.2689	-2.0416	Yes	0	Age-standardized
DALYs (Disability-Adjusted Life Years)	New Zealand	Both	1990	2021	-2.4993	-3.2259	-1.7672	Yes	0	Age-standardized
DALYs (Disability-Adjusted Life Years)	Nicaragua	Male	1990	2021	-1.0331	-1.3373	-0.728	Yes	0	Age-standardized
DALYs (Disability-Adjusted Life Years)	Nicaragua	Female	1990	2021	-1.3998	-1.6448	-1.1542	Yes	0	Age-standardized
DALYs (Disability-Adjusted Life Years)	Nicaragua	Both	1990	2021	-1.2133	-1.4746	-0.9513	Yes	0	Age-standardized
DALYs (Disability-Adjusted Life Years)	Niger	Male	1990	2021	-0.6432	-0.8324	-0.4536	Yes	0	Age-standardized
DALYs (Disability-Adjusted Life Years)	Niger	Female	1990	2021	-0.5639	-0.7281	-0.3993	Yes	0	Age-standardized
DALYs (Disability-Adjusted Life Years)	Niger	Both	1990	2021	-0.6601	-0.8228	-0.4971	Yes	0	Age-standardized
DALYs (Disability-Adjusted Life Years)	Nigeria	Male	1990	2021	-1.4207	-1.5375	-1.3039	Yes	0	Age-standardized
DALYs (Disability-Adjusted Life Years)	Nigeria	Female	1990	2021	-0.9324	-1.0767	-0.7879	Yes	0	Age-standardized
DALYs (Disability-Adjusted Life Years)	Nigeria	Both	1990	2021	-1.2663	-1.3796	-1.1528	Yes	0	Age-standardized
DALYs (Disability-Adjusted Life Years)	Niue	Male	1990	2021	-1.0136	-1.1125	-0.9146	Yes	0	Age-standardized
DALYs (Disability-Adjusted Life Years)	Niue	Female	1990	2021	-0.7132	-0.9414	-0.4845	Yes	0	Age-standardized
DALYs (Disability-Adjusted Life Years)	Niue	Both	1990	2021	-0.8925	-1.0429	-0.7418	Yes	0	Age-standardized
DALYs (Disability-Adjusted Life Years)	North Macedonia	Male	1990	2021	-1.7918	-2.0107	-1.5725	Yes	0	Age-standardized
DALYs (Disability-Adjusted Life Years)	North Macedonia	Female	1990	2021	-1.8545	-2.1424	-1.5657	Yes	0	Age-standardized
DALYs (Disability-Adjusted Life Years)	North Macedonia	Both	1990	2021	-1.7143	-2.022	-1.4056	Yes	0	Age-standardized
DALYs (Disability-Adjusted Life Years)	Northern Mariana Islands	Male	1990	2021	-0.5393	-0.6365	-0.4419	Yes	0	Age-standardized
DALYs (Disability-Adjusted Life Years)	Northern Mariana Islands	Female	1990	2021	-1.2994	-1.7886	-0.8078	Yes	0	Age-standardized
DALYs (Disability-Adjusted Life Years)	Northern Mariana Islands	Both	1990	2021	-0.9111	-1.0275	-0.7946	Yes	0	Age-standardized
DALYs (Disability-Adjusted Life Years)	Norway	Male	1990	2021	-3.9649	-4.2584	-3.6705	Yes	0	Age-standardized
DALYs (Disability-Adjusted Life Years)	Norway	Female	1990	2021	-3.4005	-3.8187	-2.9804	Yes	0	Age-standardized
DALYs (Disability-Adjusted Life Years)	Norway	Both	1990	2021	-3.6575	-3.8695	-3.445	Yes	0	Age-standardized
DALYs (Disability-Adjusted Life Years)	Oman	Male	1990	2021	-2.6599	-3.057	-2.2612	Yes	0	Age-standardized
DALYs (Disability-Adjusted Life Years)	Oman	Female	1990	2021	-2.8586	-3.1296	-2.5869	Yes	0	Age-standardized
DALYs (Disability-Adjusted Life Years)	Oman	Both	1990	2021	-2.7547	-3.0341	-2.4744	Yes	0	Age-standardized
DALYs (Disability-Adjusted Life Years)	Pakistan	Male	1990	2021	-0.4518	-0.554	-0.3494	Yes	0	Age-standardized
DALYs (Disability-Adjusted Life Years)	Pakistan	Female	1990	2021	-0.2239	-0.347	-0.1007	Yes	0	Age-standardized
DALYs (Disability-Adjusted Life Years)	Pakistan	Both	1990	2021	-0.3896	-0.5092	-0.27	Yes	0	Age-standardized
DALYs (Disability-Adjusted Life Years)	Palau	Male	1990	2021	-1.137	-1.2637	-1.0101	Yes	0	Age-standardized
DALYs (Disability-Adjusted Life Years)	Palau	Female	1990	2021	-0.8232	-0.914	-0.7323	Yes	0	Age-standardized
DALYs (Disability-Adjusted Life Years)	Palau	Both	1990	2021	-0.9642	-1.1386	-0.7894	Yes	0	Age-standardized
DALYs (Disability-Adjusted Life Years)	Palestine	Male	1990	2021	-2.2795	-2.6005	-1.9575	Yes	0	Age-standardized
DALYs (Disability-Adjusted Life Years)	Palestine	Female	1990	2021	-2.1332	-2.3533	-1.9126	Yes	0	Age-standardized
DALYs (Disability-Adjusted Life Years)	Palestine	Both	1990	2021	-2.1936	-2.3699	-2.0169	Yes	0	Age-standardized
DALYs (Disability-Adjusted Life Years)	Panama	Male	1990	2021	-1.022	-1.5624	-0.4786	Yes	0	Age-standardized
DALYs (Disability-Adjusted Life Years)	Panama	Female	1990	2021	-0.8659	-1.0947	-0.6365	Yes	0	Age-standardized
DALYs (Disability-Adjusted Life Years)	Panama	Both	1990	2021	-0.9622	-1.3721	-0.5506	Yes	0	Age-standardized
DALYs (Disability-Adjusted Life Years)	Papua New Guinea	Male	1990	2021	-1.1462	-1.2108	-1.0816	Yes	0	Age-standardized
DALYs (Disability-Adjusted Life Years)	Papua New Guinea	Female	1990	2021	-0.7525	-0.8714	-0.6335	Yes	0	Age-standardized
DALYs (Disability-Adjusted Life Years)	Papua New Guinea	Both	1990	2021	-0.9652	-1.0824	-0.8479	Yes	0	Age-standardized
DALYs (Disability-Adjusted Life Years)	Paraguay	Male	1990	2021	-0.227	-0.4676	0.0141	No	0.065	Age-standardized
DALYs (Disability-Adjusted Life Years)	Paraguay	Female	1990	2021	-1.0421	-1.2188	-0.8652	Yes	0	Age-standardized
DALYs (Disability-Adjusted Life Years)	Paraguay	Both	1990	2021	-0.5043	-0.7335	-0.2746	Yes	0	Age-standardized
DALYs (Disability-Adjusted Life Years)	Peru	Male	1990	2021	-1.2491	-2.4618	-0.0214	Yes	0.046	Age-standardized
DALYs (Disability-Adjusted Life Years)	Peru	Female	1990	2021	-1.0993	-2.3717	0.1897	No	0.094	Age-standardized
DALYs (Disability-Adjusted Life Years)	Peru	Both	1990	2021	-1.1705	-2.3381	0.0111	No	0.052	Age-standardized
DALYs (Disability-Adjusted Life Years)	Philippines	Male	1990	2021	-0.745	-0.8189	-0.671	Yes	0	Age-standardized
DALYs (Disability-Adjusted Life Years)	Philippines	Female	1990	2021	-0.7119	-0.8524	-0.5712	Yes	0	Age-standardized
DALYs (Disability-Adjusted Life Years)	Philippines	Both	1990	2021	-0.7425	-0.8187	-0.6661	Yes	0	Age-standardized
DALYs (Disability-Adjusted Life Years)	Poland	Male	1990	2021	-3.2094	-3.5371	-2.8807	Yes	0	Age-standardized
DALYs (Disability-Adjusted Life Years)	Poland	Female	1990	2021	-2.8821	-3.1494	-2.614	Yes	0	Age-standardized
DALYs (Disability-Adjusted Life Years)	Poland	Both	1990	2021	-3.0751	-3.352	-2.7974	Yes	0	Age-standardized
DALYs (Disability-Adjusted Life Years)	Portugal	Male	1990	2021	-3.2411	-3.3796	-3.1025	Yes	0	Age-standardized
DALYs (Disability-Adjusted Life Years)	Portugal	Female	1990	2021	-3.4886	-3.8352	-3.1408	Yes	0	Age-standardized
DALYs (Disability-Adjusted Life Years)	Portugal	Both	1990	2021	-3.2427	-3.4546	-3.0303	Yes	0	Age-standardized
DALYs (Disability-Adjusted Life Years)	Puerto Rico	Male	1990	2021	-3.5362	-3.6879	-3.3842	Yes	0	Age-standardized
DALYs (Disability-Adjusted Life Years)	Puerto Rico	Female	1990	2021	-2.8623	-3.7421	-1.9745	Yes	0	Age-standardized
DALYs (Disability-Adjusted Life Years)	Puerto Rico	Both	1990	2021	-3.2228	-3.6084	-2.8356	Yes	0	Age-standardized
DALYs (Disability-Adjusted Life Years)	Qatar	Male	1990	2021	-3.5758	-4.5593	-2.5821	Yes	0	Age-standardized
DALYs (Disability-Adjusted Life Years)	Qatar	Female	1990	2021	-3.2884	-3.6965	-2.8786	Yes	0	Age-standardized
DALYs (Disability-Adjusted Life Years)	Qatar	Both	1990	2021	-3.4456	-4.1953	-2.6899	Yes	0	Age-standardized
DALYs (Disability-Adjusted Life Years)	Republic of Korea	Male	1990	2021	-5.1216	-5.412	-4.8304	Yes	0	Age-standardized
DALYs (Disability-Adjusted Life Years)	Republic of Korea	Female	1990	2021	-5.1574	-5.4336	-4.8803	Yes	0	Age-standardized
DALYs (Disability-Adjusted Life Years)	Republic of Korea	Both	1990	2021	-5.056	-5.3215	-4.7897	Yes	0	Age-standardized
DALYs (Disability-Adjusted Life Years)	Republic of Moldova	Male	1990	2021	-2.8004	-4.2258	-1.3538	Yes	0	Age-standardized
DALYs (Disability-Adjusted Life Years)	Republic of Moldova	Female	1990	2021	-3.2092	-4.3002	-2.1057	Yes	0	Age-standardized
DALYs (Disability-Adjusted Life Years)	Republic of Moldova	Both	1990	2021	-2.9657	-4.2124	-1.7028	Yes	0	Age-standardized
DALYs (Disability-Adjusted Life Years)	Romania	Male	1990	2021	-1.1642	-1.8826	-0.4405	Yes	0.002	Age-standardized
DALYs (Disability-Adjusted Life Years)	Romania	Female	1990	2021	-1.6637	-2.2426	-1.0813	Yes	0	Age-standardized
DALYs (Disability-Adjusted Life Years)	Romania	Both	1990	2021	-1.3225	-1.9012	-0.7403	Yes	0	Age-standardized
DALYs (Disability-Adjusted Life Years)	Russian Federation	Male	1990	2021	-3.1282	-3.7715	-2.4805	Yes	0	Age-standardized
DALYs (Disability-Adjusted Life Years)	Russian Federation	Female	1990	2021	-3.2514	-3.9229	-2.5751	Yes	0	Age-standardized
DALYs (Disability-Adjusted Life Years)	Russian Federation	Both	1990	2021	-3.2193	-4.0192	-2.4127	Yes	0	Age-standardized
DALYs (Disability-Adjusted Life Years)	Rwanda	Male	1990	2021	-2.2865	-2.4356	-2.1372	Yes	0	Age-standardized
DALYs (Disability-Adjusted Life Years)	Rwanda	Female	1990	2021	-2.6551	-2.809	-2.501	Yes	0	Age-standardized
DALYs (Disability-Adjusted Life Years)	Rwanda	Both	1990	2021	-2.4881	-2.6407	-2.3353	Yes	0	Age-standardized
DALYs (Disability-Adjusted Life Years)	Saint Kitts and Nevis	Male	1990	2021	-2.2203	-2.8776	-1.5584	Yes	0	Age-standardized
DALYs (Disability-Adjusted Life Years)	Saint Kitts and Nevis	Female	1990	2021	-2.4684	-2.8698	-2.0653	Yes	0	Age-standardized
DALYs (Disability-Adjusted Life Years)	Saint Kitts and Nevis	Both	1990	2021	-2.1694	-2.6805	-1.6556	Yes	0	Age-standardized
DALYs (Disability-Adjusted Life Years)	Saint Lucia	Male	1990	2021	-2.2276	-2.4319	-2.0228	Yes	0	Age-standardized
DALYs (Disability-Adjusted Life Years)	Saint Lucia	Female	1990	2021	-2.4127	-2.9091	-1.9138	Yes	0	Age-standardized
DALYs (Disability-Adjusted Life Years)	Saint Lucia	Both	1990	2021	-2.2946	-2.4487	-2.1402	Yes	0	Age-standardized
DALYs (Disability-Adjusted Life Years)	Saint Vincent and the Grenadines	Male	1990	2021	-1.984	-2.2813	-1.6857	Yes	0	Age-standardized
DALYs (Disability-Adjusted Life Years)	Saint Vincent and the Grenadines	Female	1990	2021	-2.0127	-2.67	-1.3511	Yes	0	Age-standardized
DALYs (Disability-Adjusted Life Years)	Saint Vincent and the Grenadines	Both	1990	2021	-1.8439	-2.1696	-1.5171	Yes	0	Age-standardized
DALYs (Disability-Adjusted Life Years)	Samoa	Male	1990	2021	-1.0496	-1.1123	-0.9869	Yes	0	Age-standardized
DALYs (Disability-Adjusted Life Years)	Samoa	Female	1990	2021	-0.1056	-0.1522	-0.0589	Yes	0	Age-standardized
DALYs (Disability-Adjusted Life Years)	Samoa	Both	1990	2021	-0.667	-0.7174	-0.6167	Yes	0	Age-standardized
DALYs (Disability-Adjusted Life Years)	San Marino	Male	1990	2021	-3.7934	-4.2471	-3.3375	Yes	0	Age-standardized
DALYs (Disability-Adjusted Life Years)	San Marino	Female	1990	2021	-3.3123	-3.5684	-3.0554	Yes	0	Age-standardized
DALYs (Disability-Adjusted Life Years)	San Marino	Both	1990	2021	-3.6069	-3.9968	-3.2153	Yes	0	Age-standardized
DALYs (Disability-Adjusted Life Years)	Sao Tome and Principe	Male	1990	2021	-0.5392	-0.8712	-0.206	Yes	0.002	Age-standardized
DALYs (Disability-Adjusted Life Years)	Sao Tome and Principe	Female	1990	2021	-0.463	-0.532	-0.3941	Yes	0	Age-standardized
DALYs (Disability-Adjusted Life Years)	Sao Tome and Principe	Both	1990	2021	-0.4377	-0.6622	-0.2127	Yes	0	Age-standardized
DALYs (Disability-Adjusted Life Years)	Saudi Arabia	Male	1990	2021	-2.0876	-2.2369	-1.938	Yes	0	Age-standardized
DALYs (Disability-Adjusted Life Years)	Saudi Arabia	Female	1990	2021	-1.6632	-1.8762	-1.4498	Yes	0	Age-standardized
DALYs (Disability-Adjusted Life Years)	Saudi Arabia	Both	1990	2021	-1.9174	-2.0012	-1.8336	Yes	0	Age-standardized
DALYs (Disability-Adjusted Life Years)	Senegal	Male	1990	2021	-0.7441	-0.9143	-0.5737	Yes	0	Age-standardized
DALYs (Disability-Adjusted Life Years)	Senegal	Female	1990	2021	-0.4342	-0.6416	-0.2264	Yes	0	Age-standardized
DALYs (Disability-Adjusted Life Years)	Senegal	Both	1990	2021	-0.6595	-0.8446	-0.4741	Yes	0	Age-standardized
DALYs (Disability-Adjusted Life Years)	Serbia	Male	1990	2021	-1.7326	-2.0435	-1.4207	Yes	0	Age-standardized
DALYs (Disability-Adjusted Life Years)	Serbia	Female	1990	2021	-2.0254	-2.3315	-1.7184	Yes	0	Age-standardized
DALYs (Disability-Adjusted Life Years)	Serbia	Both	1990	2021	-1.8131	-2.1732	-1.4518	Yes	0	Age-standardized
DALYs (Disability-Adjusted Life Years)	Seychelles	Male	1990	2021	-2.3157	-2.708	-1.9217	Yes	0	Age-standardized
DALYs (Disability-Adjusted Life Years)	Seychelles	Female	1990	2021	-1.8538	-2.1882	-1.5183	Yes	0	Age-standardized
DALYs (Disability-Adjusted Life Years)	Seychelles	Both	1990	2021	-2.0786	-2.3234	-1.8332	Yes	0	Age-standardized
DALYs (Disability-Adjusted Life Years)	Sierra Leone	Male	1990	2021	-0.7758	-0.877	-0.6745	Yes	0	Age-standardized
DALYs (Disability-Adjusted Life Years)	Sierra Leone	Female	1990	2021	0.1996	0.0927	0.3067	Yes	0	Age-standardized
DALYs (Disability-Adjusted Life Years)	Sierra Leone	Both	1990	2021	-0.4103	-0.5041	-0.3163	Yes	0	Age-standardized
DALYs (Disability-Adjusted Life Years)	Singapore	Male	1990	2021	-4.4578	-5.1729	-3.7373	Yes	0	Age-standardized
DALYs (Disability-Adjusted Life Years)	Singapore	Female	1990	2021	-4.386	-5.3781	-3.3836	Yes	0	Age-standardized
DALYs (Disability-Adjusted Life Years)	Singapore	Both	1990	2021	-4.3582	-5.1373	-3.5727	Yes	0	Age-standardized
DALYs (Disability-Adjusted Life Years)	Slovakia	Male	1990	2021	-2.7731	-3.3022	-2.2412	Yes	0	Age-standardized
DALYs (Disability-Adjusted Life Years)	Slovakia	Female	1990	2021	-2.5397	-2.8618	-2.2166	Yes	0	Age-standardized
DALYs (Disability-Adjusted Life Years)	Slovakia	Both	1990	2021	-2.6793	-3.1455	-2.2108	Yes	0	Age-standardized
DALYs (Disability-Adjusted Life Years)	Slovenia	Male	1990	2021	-3.6908	-4.0391	-3.3412	Yes	0	Age-standardized
DALYs (Disability-Adjusted Life Years)	Slovenia	Female	1990	2021	-4.0939	-4.7218	-3.4618	Yes	0	Age-standardized
DALYs (Disability-Adjusted Life Years)	Slovenia	Both	1990	2021	-3.5883	-3.8775	-3.2982	Yes	0	Age-standardized
DALYs (Disability-Adjusted Life Years)	Solomon Islands	Male	1990	2021	-0.8288	-0.9834	-0.6739	Yes	0	Age-standardized
DALYs (Disability-Adjusted Life Years)	Solomon Islands	Female	1990	2021	-0.3515	-0.6241	-0.0782	Yes	0.012	Age-standardized
DALYs (Disability-Adjusted Life Years)	Solomon Islands	Both	1990	2021	-0.8111	-0.9846	-0.6372	Yes	0	Age-standardized
DALYs (Disability-Adjusted Life Years)	Somalia	Male	1990	2021	-0.6503	-0.7646	-0.5359	Yes	0	Age-standardized
DALYs (Disability-Adjusted Life Years)	Somalia	Female	1990	2021	-0.5157	-0.6107	-0.4206	Yes	0	Age-standardized
DALYs (Disability-Adjusted Life Years)	Somalia	Both	1990	2021	-0.6719	-0.7806	-0.5631	Yes	0	Age-standardized
DALYs (Disability-Adjusted Life Years)	South Africa	Male	1990	2021	-0.8481	-1.4762	-0.2161	Yes	0.009	Age-standardized
DALYs (Disability-Adjusted Life Years)	South Africa	Female	1990	2021	-0.7002	-0.9686	-0.4311	Yes	0	Age-standardized
DALYs (Disability-Adjusted Life Years)	South Africa	Both	1990	2021	-0.9493	-1.6125	-0.2816	Yes	0.005	Age-standardized
DALYs (Disability-Adjusted Life Years)	South Sudan	Male	1990	2021	-0.3422	-0.4378	-0.2465	Yes	0	Age-standardized
DALYs (Disability-Adjusted Life Years)	South Sudan	Female	1990	2021	-0.2159	-0.3333	-0.0983	Yes	0	Age-standardized
DALYs (Disability-Adjusted Life Years)	South Sudan	Both	1990	2021	-0.3917	-0.4909	-0.2925	Yes	0	Age-standardized
DALYs (Disability-Adjusted Life Years)	Spain	Male	1990	2021	-3.1879	-3.2705	-3.1052	Yes	0	Age-standardized
DALYs (Disability-Adjusted Life Years)	Spain	Female	1990	2021	-3.2532	-3.4559	-3.0501	Yes	0	Age-standardized
DALYs (Disability-Adjusted Life Years)	Spain	Both	1990	2021	-3.1203	-3.2013	-3.0391	Yes	0	Age-standardized
DALYs (Disability-Adjusted Life Years)	Sri Lanka	Male	1990	2021	-2.4285	-3.1733	-1.678	Yes	0	Age-standardized
DALYs (Disability-Adjusted Life Years)	Sri Lanka	Female	1990	2021	-3.1953	-3.7349	-2.6527	Yes	0	Age-standardized
DALYs (Disability-Adjusted Life Years)	Sri Lanka	Both	1990	2021	-2.7551	-3.3848	-2.1212	Yes	0	Age-standardized
DALYs (Disability-Adjusted Life Years)	Sudan	Male	1990	2021	-1.2605	-1.3114	-1.2096	Yes	0	Age-standardized
DALYs (Disability-Adjusted Life Years)	Sudan	Female	1990	2021	-1.2143	-1.2492	-1.1793	Yes	0	Age-standardized
DALYs (Disability-Adjusted Life Years)	Sudan	Both	1990	2021	-1.2187	-1.2677	-1.1696	Yes	0	Age-standardized
DALYs (Disability-Adjusted Life Years)	Suriname	Male	1990	2021	-1.183	-1.8845	-0.4765	Yes	0.001	Age-standardized
DALYs (Disability-Adjusted Life Years)	Suriname	Female	1990	2021	-1.586	-2.0991	-1.0703	Yes	0	Age-standardized
DALYs (Disability-Adjusted Life Years)	Suriname	Both	1990	2021	-1.3633	-1.9328	-0.7905	Yes	0	Age-standardized
DALYs (Disability-Adjusted Life Years)	Sweden	Male	1990	2021	-3.8591	-4.5678	-3.1452	Yes	0	Age-standardized
DALYs (Disability-Adjusted Life Years)	Sweden	Female	1990	2021	-3.0819	-3.5889	-2.5723	Yes	0	Age-standardized
DALYs (Disability-Adjusted Life Years)	Sweden	Both	1990	2021	-3.463	-3.9648	-2.9587	Yes	0	Age-standardized
DALYs (Disability-Adjusted Life Years)	Switzerland	Male	1990	2021	-3.653	-3.9502	-3.3549	Yes	0	Age-standardized
DALYs (Disability-Adjusted Life Years)	Switzerland	Female	1990	2021	-3.5705	-4.0253	-3.1135	Yes	0	Age-standardized
DALYs (Disability-Adjusted Life Years)	Switzerland	Both	1990	2021	-3.5271	-3.8912	-3.1616	Yes	0	Age-standardized
DALYs (Disability-Adjusted Life Years)	Syrian Arab Republic	Male	1990	2021	-1.1641	-1.4046	-0.923	Yes	0	Age-standardized
DALYs (Disability-Adjusted Life Years)	Syrian Arab Republic	Female	1990	2021	-1.2688	-1.4838	-1.0532	Yes	0	Age-standardized
DALYs (Disability-Adjusted Life Years)	Syrian Arab Republic	Both	1990	2021	-1.2294	-1.445	-1.0134	Yes	0	Age-standardized
DALYs (Disability-Adjusted Life Years)	Taiwan (Province of China)	Male	1990	2021	-2.6675	-3.4441	-1.8846	Yes	0	Age-standardized
DALYs (Disability-Adjusted Life Years)	Taiwan (Province of China)	Female	1990	2021	-2.7848	-3.0011	-2.568	Yes	0	Age-standardized
DALYs (Disability-Adjusted Life Years)	Taiwan (Province of China)	Both	1990	2021	-2.8807	-3.5351	-2.2219	Yes	0	Age-standardized
DALYs (Disability-Adjusted Life Years)	Tajikistan	Male	1990	2021	-2.7511	-3.1575	-2.343	Yes	0	Age-standardized
DALYs (Disability-Adjusted Life Years)	Tajikistan	Female	1990	2021	-2.1711	-2.4685	-1.8729	Yes	0	Age-standardized
DALYs (Disability-Adjusted Life Years)	Tajikistan	Both	1990	2021	-2.4836	-2.8356	-2.1302	Yes	0	Age-standardized
DALYs (Disability-Adjusted Life Years)	Thailand	Male	1990	2021	-1.1801	-1.475	-0.8842	Yes	0	Age-standardized
DALYs (Disability-Adjusted Life Years)	Thailand	Female	1990	2021	-1.5339	-1.721	-1.3465	Yes	0	Age-standardized
DALYs (Disability-Adjusted Life Years)	Thailand	Both	1990	2021	-1.2974	-1.5408	-1.0534	Yes	0	Age-standardized
DALYs (Disability-Adjusted Life Years)	Timor-Leste	Male	1990	2021	-1.022	-1.1741	-0.8697	Yes	0	Age-standardized
DALYs (Disability-Adjusted Life Years)	Timor-Leste	Female	1990	2021	-1.5168	-1.6851	-1.3483	Yes	0	Age-standardized
DALYs (Disability-Adjusted Life Years)	Timor-Leste	Both	1990	2021	-1.2268	-1.3624	-1.0909	Yes	0	Age-standardized
DALYs (Disability-Adjusted Life Years)	Togo	Male	1990	2021	0.1233	-0.0536	0.3005	No	0.172	Age-standardized
DALYs (Disability-Adjusted Life Years)	Togo	Female	1990	2021	-0.4579	-0.5965	-0.319	Yes	0	Age-standardized
DALYs (Disability-Adjusted Life Years)	Togo	Both	1990	2021	-0.226	-0.3003	-0.1517	Yes	0	Age-standardized
DALYs (Disability-Adjusted Life Years)	Tokelau	Male	1990	2021	-1.6465	-1.6854	-1.6077	Yes	0	Age-standardized
DALYs (Disability-Adjusted Life Years)	Tokelau	Female	1990	2021	-1.3947	-1.4969	-1.2925	Yes	0	Age-standardized
DALYs (Disability-Adjusted Life Years)	Tokelau	Both	1990	2021	-1.5325	-1.6129	-1.452	Yes	0	Age-standardized
DALYs (Disability-Adjusted Life Years)	Tonga	Male	1990	2021	-0.6216	-0.8713	-0.3714	Yes	0	Age-standardized
DALYs (Disability-Adjusted Life Years)	Tonga	Female	1990	2021	-0.9223	-1.027	-0.8174	Yes	0	Age-standardized
DALYs (Disability-Adjusted Life Years)	Tonga	Both	1990	2021	-0.7269	-0.9178	-0.5357	Yes	0	Age-standardized
DALYs (Disability-Adjusted Life Years)	Trinidad and Tobago	Male	1990	2021	-2.0745	-2.5579	-1.5886	Yes	0	Age-standardized
DALYs (Disability-Adjusted Life Years)	Trinidad and Tobago	Female	1990	2021	-2.1916	-2.5433	-1.8388	Yes	0	Age-standardized
DALYs (Disability-Adjusted Life Years)	Trinidad and Tobago	Both	1990	2021	-2.0734	-2.4542	-1.691	Yes	0	Age-standardized
DALYs (Disability-Adjusted Life Years)	Tunisia	Male	1990	2021	-1.2253	-1.3333	-1.1172	Yes	0	Age-standardized
DALYs (Disability-Adjusted Life Years)	Tunisia	Female	1990	2021	-1.6348	-1.7091	-1.5604	Yes	0	Age-standardized
DALYs (Disability-Adjusted Life Years)	Tunisia	Both	1990	2021	-1.4868	-1.5468	-1.4267	Yes	0	Age-standardized
DALYs (Disability-Adjusted Life Years)	Turkey	Male	1990	2021	-2.6681	-3.0568	-2.2778	Yes	0	Age-standardized
DALYs (Disability-Adjusted Life Years)	Turkey	Female	1990	2021	-2.8492	-3.3302	-2.3657	Yes	0	Age-standardized
DALYs (Disability-Adjusted Life Years)	Turkey	Both	1990	2021	-2.7509	-3.0152	-2.4858	Yes	0	Age-standardized
DALYs (Disability-Adjusted Life Years)	Turkmenistan	Male	1990	2021	-2.7399	-3.7144	-1.7554	Yes	0	Age-standardized
DALYs (Disability-Adjusted Life Years)	Turkmenistan	Female	1990	2021	-2.7371	-3.186	-2.2861	Yes	0	Age-standardized
DALYs (Disability-Adjusted Life Years)	Turkmenistan	Both	1990	2021	-2.5055	-3.0713	-1.9365	Yes	0	Age-standardized
DALYs (Disability-Adjusted Life Years)	Tuvalu	Male	1990	2021	-1.564	-1.6116	-1.5163	Yes	0	Age-standardized
DALYs (Disability-Adjusted Life Years)	Tuvalu	Female	1990	2021	-1.492	-1.5643	-1.4196	Yes	0	Age-standardized
DALYs (Disability-Adjusted Life Years)	Tuvalu	Both	1990	2021	-1.4321	-1.4921	-1.3721	Yes	0	Age-standardized
DALYs (Disability-Adjusted Life Years)	Uganda	Male	1990	2021	-1.2416	-1.4039	-1.079	Yes	0	Age-standardized
DALYs (Disability-Adjusted Life Years)	Uganda	Female	1990	2021	-0.9025	-1.1824	-0.6217	Yes	0	Age-standardized
DALYs (Disability-Adjusted Life Years)	Uganda	Both	1990	2021	-1.2116	-1.3912	-1.0317	Yes	0	Age-standardized
DALYs (Disability-Adjusted Life Years)	Ukraine	Male	1990	2021	-3.3316	-3.9798	-2.679	Yes	0	Age-standardized
DALYs (Disability-Adjusted Life Years)	Ukraine	Female	1990	2021	-3.4253	-4.0346	-2.8121	Yes	0	Age-standardized
DALYs (Disability-Adjusted Life Years)	Ukraine	Both	1990	2021	-3.356	-3.9879	-2.72	Yes	0	Age-standardized
DALYs (Disability-Adjusted Life Years)	United Arab Emirates	Male	1990	2021	-3.7737	-4.4213	-3.1218	Yes	0	Age-standardized
DALYs (Disability-Adjusted Life Years)	United Arab Emirates	Female	1990	2021	-0.1513	-1.5218	1.2383	No	0.83	Age-standardized
DALYs (Disability-Adjusted Life Years)	United Arab Emirates	Both	1990	2021	-2.5403	-4.0066	-1.0516	Yes	0.001	Age-standardized
DALYs (Disability-Adjusted Life Years)	United Kingdom	Male	1990	2021	-3.6537	-3.898	-3.4088	Yes	0	Age-standardized
DALYs (Disability-Adjusted Life Years)	United Kingdom	Female	1990	2021	-2.8164	-2.9577	-2.6749	Yes	0	Age-standardized
DALYs (Disability-Adjusted Life Years)	United Kingdom	Both	1990	2021	-3.2777	-3.4954	-3.0595	Yes	0	Age-standardized
DALYs (Disability-Adjusted Life Years)	United Republic of Tanzania	Male	1990	2021	-1.6715	-1.7557	-1.5872	Yes	0	Age-standardized
DALYs (Disability-Adjusted Life Years)	United Republic of Tanzania	Female	1990	2021	-1.2475	-1.3481	-1.1468	Yes	0	Age-standardized
DALYs (Disability-Adjusted Life Years)	United Republic of Tanzania	Both	1990	2021	-1.4879	-1.5702	-1.4056	Yes	0	Age-standardized
DALYs (Disability-Adjusted Life Years)	United States Virgin Islands	Male	1990	2021	-1.9764	-2.359	-1.5923	Yes	0	Age-standardized
DALYs (Disability-Adjusted Life Years)	United States Virgin Islands	Female	1990	2021	-3.4023	-3.707	-3.0967	Yes	0	Age-standardized
DALYs (Disability-Adjusted Life Years)	United States Virgin Islands	Both	1990	2021	-2.3849	-2.7726	-1.9957	Yes	0	Age-standardized
DALYs (Disability-Adjusted Life Years)	United States of America	Male	1990	2021	-2.2508	-2.328	-2.1737	Yes	0	Age-standardized
DALYs (Disability-Adjusted Life Years)	United States of America	Female	1990	2021	-1.4837	-1.6405	-1.3267	Yes	0	Age-standardized
DALYs (Disability-Adjusted Life Years)	United States of America	Both	1990	2021	-1.9113	-1.9886	-1.8338	Yes	0	Age-standardized
DALYs (Disability-Adjusted Life Years)	Uruguay	Male	1990	2021	-1.2696	-1.7211	-0.8159	Yes	0	Age-standardized
DALYs (Disability-Adjusted Life Years)	Uruguay	Female	1990	2021	-1.4049	-1.5613	-1.2482	Yes	0	Age-standardized
DALYs (Disability-Adjusted Life Years)	Uruguay	Both	1990	2021	-1.3304	-1.6893	-0.9702	Yes	0	Age-standardized
DALYs (Disability-Adjusted Life Years)	Uzbekistan	Male	1990	2021	-3.5283	-4.1362	-2.9165	Yes	0	Age-standardized
DALYs (Disability-Adjusted Life Years)	Uzbekistan	Female	1990	2021	-3.1611	-3.6637	-2.6559	Yes	0	Age-standardized
DALYs (Disability-Adjusted Life Years)	Uzbekistan	Both	1990	2021	-3.319	-4.0304	-2.6024	Yes	0	Age-standardized
DALYs (Disability-Adjusted Life Years)	Vanuatu	Male	1990	2021	-0.7702	-0.9125	-0.6276	Yes	0	Age-standardized
DALYs (Disability-Adjusted Life Years)	Vanuatu	Female	1990	2021	-0.5257	-0.7205	-0.3306	Yes	0	Age-standardized
DALYs (Disability-Adjusted Life Years)	Vanuatu	Both	1990	2021	-0.8052	-0.9562	-0.654	Yes	0	Age-standardized
DALYs (Disability-Adjusted Life Years)	Venezuela (Bolivarian Republic of)	Male	1990	2021	-1.7022	-2.1391	-1.2633	Yes	0	Age-standardized
DALYs (Disability-Adjusted Life Years)	Venezuela (Bolivarian Republic of)	Female	1990	2021	-2.0378	-2.4189	-1.6552	Yes	0	Age-standardized
DALYs (Disability-Adjusted Life Years)	Venezuela (Bolivarian Republic of)	Both	1990	2021	-1.8268	-2.1655	-1.4869	Yes	0	Age-standardized
DALYs (Disability-Adjusted Life Years)	Viet Nam	Male	1990	2021	-2.0744	-2.1606	-1.9881	Yes	0	Age-standardized
DALYs (Disability-Adjusted Life Years)	Viet Nam	Female	1990	2021	-2.4727	-2.5707	-2.3747	Yes	0	Age-standardized
DALYs (Disability-Adjusted Life Years)	Viet Nam	Both	1990	2021	-2.1789	-2.2599	-2.0978	Yes	0	Age-standardized
DALYs (Disability-Adjusted Life Years)	Yemen	Male	1990	2021	-1.1893	-1.3793	-0.9989	Yes	0	Age-standardized
DALYs (Disability-Adjusted Life Years)	Yemen	Female	1990	2021	-0.7612	-0.9627	-0.5594	Yes	0	Age-standardized
DALYs (Disability-Adjusted Life Years)	Yemen	Both	1990	2021	-0.973	-1.1886	-0.7569	Yes	0	Age-standardized
DALYs (Disability-Adjusted Life Years)	Zambia	Male	1990	2021	-0.8309	-0.9911	-0.6704	Yes	0	Age-standardized
DALYs (Disability-Adjusted Life Years)	Zambia	Female	1990	2021	-1.4341	-1.5977	-1.2701	Yes	0	Age-standardized
DALYs (Disability-Adjusted Life Years)	Zambia	Both	1990	2021	-1.1257	-1.2227	-1.0286	Yes	0	Age-standardized
DALYs (Disability-Adjusted Life Years)	Zimbabwe	Male	1990	2021	0.6365	0.3896	0.884	Yes	0	Age-standardized
DALYs (Disability-Adjusted Life Years)	Zimbabwe	Female	1990	2021	0.8938	0.4567	1.3328	Yes	0	Age-standardized
DALYs (Disability-Adjusted Life Years)	Zimbabwe	Both	1990	2021	0.7154	0.3064	1.126	Yes	0.001	Age-standardized

## Sheet: Table S2
Supplementary table 2: Age-standardized disability-adjusted life year rates in 204 countries and territories in 2021
measure	location	sex	age	metric	year	val	upper	lower
DALYs (Disability-Adjusted Life Years)	Afghanistan	Both	Age-standardized	Rate	2021	1438.82	2104.93	717.48
DALYs (Disability-Adjusted Life Years)	Albania	Both	Age-standardized	Rate	2021	358.127	486.461	258.47
DALYs (Disability-Adjusted Life Years)	Algeria	Both	Age-standardized	Rate	2021	129.225	174.539	90.1874
DALYs (Disability-Adjusted Life Years)	American Samoa	Both	Age-standardized	Rate	2021	686.083	926.57	494.646
DALYs (Disability-Adjusted Life Years)	Andorra	Both	Age-standardized	Rate	2021	223.499	323.945	142.274
DALYs (Disability-Adjusted Life Years)	Angola	Both	Age-standardized	Rate	2021	340.233	474.924	229.827
DALYs (Disability-Adjusted Life Years)	Antigua and Barbuda	Both	Age-standardized	Rate	2021	342.471	396.997	293.696
DALYs (Disability-Adjusted Life Years)	Argentina	Both	Age-standardized	Rate	2021	312.859	359.715	267.292
DALYs (Disability-Adjusted Life Years)	Armenia	Both	Age-standardized	Rate	2021	410.898	473.595	357.573
DALYs (Disability-Adjusted Life Years)	Australia	Both	Age-standardized	Rate	2021	128.928	148.578	109.769
DALYs (Disability-Adjusted Life Years)	Austria	Both	Age-standardized	Rate	2021	159.642	184.618	136.342
DALYs (Disability-Adjusted Life Years)	Azerbaijan	Both	Age-standardized	Rate	2021	554.148	751.747	415.786
DALYs (Disability-Adjusted Life Years)	Bahamas	Both	Age-standardized	Rate	2021	338.262	431.2	264.757
DALYs (Disability-Adjusted Life Years)	Bahrain	Both	Age-standardized	Rate	2021	210.421	280.375	154.978
DALYs (Disability-Adjusted Life Years)	Bangladesh	Both	Age-standardized	Rate	2021	210.684	300.429	136.675
DALYs (Disability-Adjusted Life Years)	Barbados	Both	Age-standardized	Rate	2021	338.197	436.258	251.461
DALYs (Disability-Adjusted Life Years)	Belarus	Both	Age-standardized	Rate	2021	514.361	637.299	396.694
DALYs (Disability-Adjusted Life Years)	Belgium	Both	Age-standardized	Rate	2021	151.586	176.787	127.607
DALYs (Disability-Adjusted Life Years)	Belize	Both	Age-standardized	Rate	2021	356.151	420.311	301.079
DALYs (Disability-Adjusted Life Years)	Benin	Both	Age-standardized	Rate	2021	352.735	484.988	232.596
DALYs (Disability-Adjusted Life Years)	Bermuda	Both	Age-standardized	Rate	2021	165.586	209.991	129.435
DALYs (Disability-Adjusted Life Years)	Bhutan	Both	Age-standardized	Rate	2021	212.512	309.524	136.348
DALYs (Disability-Adjusted Life Years)	Bolivia (Plurinational State of)	Both	Age-standardized	Rate	2021	1131.23	1575.86	792.678
DALYs (Disability-Adjusted Life Years)	Bosnia and Herzegovina	Both	Age-standardized	Rate	2021	316.575	413.139	232.291
DALYs (Disability-Adjusted Life Years)	Botswana	Both	Age-standardized	Rate	2021	211.86	300.38	140.338
DALYs (Disability-Adjusted Life Years)	Brazil	Both	Age-standardized	Rate	2021	378.068	403.984	349.853
DALYs (Disability-Adjusted Life Years)	Brunei Darussalam	Both	Age-standardized	Rate	2021	374.414	484.603	279.839
DALYs (Disability-Adjusted Life Years)	Bulgaria	Both	Age-standardized	Rate	2021	434.84	520.757	355.456
DALYs (Disability-Adjusted Life Years)	Burkina Faso	Both	Age-standardized	Rate	2021	436.599	600.121	285.069
DALYs (Disability-Adjusted Life Years)	Burundi	Both	Age-standardized	Rate	2021	310.181	438.889	206.711
DALYs (Disability-Adjusted Life Years)	Cabo Verde	Both	Age-standardized	Rate	2021	810.098	1156.61	562.102
DALYs (Disability-Adjusted Life Years)	Cambodia	Both	Age-standardized	Rate	2021	406.776	560.675	280.246
DALYs (Disability-Adjusted Life Years)	Cameroon	Both	Age-standardized	Rate	2021	384.567	566.495	231.694
DALYs (Disability-Adjusted Life Years)	Canada	Both	Age-standardized	Rate	2021	133.79	154.553	113.593
DALYs (Disability-Adjusted Life Years)	Central African Republic	Both	Age-standardized	Rate	2021	544.327	774.532	356.092
DALYs (Disability-Adjusted Life Years)	Chad	Both	Age-standardized	Rate	2021	510.564	711.221	339.541
DALYs (Disability-Adjusted Life Years)	Chile	Both	Age-standardized	Rate	2021	531.522	613.215	455.522
DALYs (Disability-Adjusted Life Years)	China	Both	Age-standardized	Rate	2021	794.251	1008.28	609.142
DALYs (Disability-Adjusted Life Years)	Colombia	Both	Age-standardized	Rate	2021	522.73	648.152	414.181
DALYs (Disability-Adjusted Life Years)	Comoros	Both	Age-standardized	Rate	2021	270.177	380.989	182.764
DALYs (Disability-Adjusted Life Years)	Congo	Both	Age-standardized	Rate	2021	345.413	482.647	228.834
DALYs (Disability-Adjusted Life Years)	Cook Islands	Both	Age-standardized	Rate	2021	231.985	320.648	163.571
DALYs (Disability-Adjusted Life Years)	Costa Rica	Both	Age-standardized	Rate	2021	625.666	743.528	520.084
DALYs (Disability-Adjusted Life Years)	Coted'Ivoire	Both	Age-standardized	Rate	2021	131.808	188.852	85.9287
DALYs (Disability-Adjusted Life Years)	Croatia	Both	Age-standardized	Rate	2021	296.082	356.227	243.941
DALYs (Disability-Adjusted Life Years)	Cuba	Both	Age-standardized	Rate	2021	200.962	242.371	163.489
DALYs (Disability-Adjusted Life Years)	Cyprus	Both	Age-standardized	Rate	2021	177.62	232.938	130.477
DALYs (Disability-Adjusted Life Years)	Czechia	Both	Age-standardized	Rate	2021	193.98	230.734	159.598
DALYs (Disability-Adjusted Life Years)	Democratic People's Republic of Korea	Both	Age-standardized	Rate	2021	927.617	1300.28	625.993
DALYs (Disability-Adjusted Life Years)	Democratic Republic of the Congo	Both	Age-standardized	Rate	2021	342.183	476.048	227.993
DALYs (Disability-Adjusted Life Years)	Denmark	Both	Age-standardized	Rate	2021	158.955	184.582	135.396
DALYs (Disability-Adjusted Life Years)	Djibouti	Both	Age-standardized	Rate	2021	289.522	425.186	184.615
DALYs (Disability-Adjusted Life Years)	Dominica	Both	Age-standardized	Rate	2021	717.425	966.16	532.088
DALYs (Disability-Adjusted Life Years)	Dominican Republic	Both	Age-standardized	Rate	2021	271.797	374.329	189.141
DALYs (Disability-Adjusted Life Years)	Ecuador	Both	Age-standardized	Rate	2021	668.57	871.034	506.381
DALYs (Disability-Adjusted Life Years)	Egypt	Both	Age-standardized	Rate	2021	266.243	364.358	167.458
DALYs (Disability-Adjusted Life Years)	El Salvador	Both	Age-standardized	Rate	2021	684.071	899.902	512.448
DALYs (Disability-Adjusted Life Years)	Equatorial Guinea	Both	Age-standardized	Rate	2021	247.352	370.157	150.888
DALYs (Disability-Adjusted Life Years)	Eritrea	Both	Age-standardized	Rate	2021	409.105	575.598	274.302
DALYs (Disability-Adjusted Life Years)	Estonia	Both	Age-standardized	Rate	2021	364.481	431.505	296.168
DALYs (Disability-Adjusted Life Years)	Eswatini	Both	Age-standardized	Rate	2021	393.281	574.076	249.296
DALYs (Disability-Adjusted Life Years)	Ethiopia	Both	Age-standardized	Rate	2021	260.87	347.296	197.154
DALYs (Disability-Adjusted Life Years)	Fiji	Both	Age-standardized	Rate	2021	310.614	458.645	143.826
DALYs (Disability-Adjusted Life Years)	Finland	Both	Age-standardized	Rate	2021	141.112	165.113	118.135
DALYs (Disability-Adjusted Life Years)	France	Both	Age-standardized	Rate	2021	160.086	188.242	134.785
DALYs (Disability-Adjusted Life Years)	Gabon	Both	Age-standardized	Rate	2021	300.228	424.752	195.815
DALYs (Disability-Adjusted Life Years)	Gambia	Both	Age-standardized	Rate	2021	136.609	195.271	91.6893
DALYs (Disability-Adjusted Life Years)	Georgia	Both	Age-standardized	Rate	2021	466.029	538.565	401.272
DALYs (Disability-Adjusted Life Years)	Germany	Both	Age-standardized	Rate	2021	207.974	239.531	177.17
DALYs (Disability-Adjusted Life Years)	Ghana	Both	Age-standardized	Rate	2021	277.736	387.759	188.801
DALYs (Disability-Adjusted Life Years)	Greece	Both	Age-standardized	Rate	2021	254.851	285.434	224.595
DALYs (Disability-Adjusted Life Years)	Greenland	Both	Age-standardized	Rate	2021	343.673	470.48	243.837
DALYs (Disability-Adjusted Life Years)	Grenada	Both	Age-standardized	Rate	2021	308.816	374.056	249.595
DALYs (Disability-Adjusted Life Years)	Guam	Both	Age-standardized	Rate	2021	228.667	286.841	176.018
DALYs (Disability-Adjusted Life Years)	Guatemala	Both	Age-standardized	Rate	2021	919.158	1095.73	759.013
DALYs (Disability-Adjusted Life Years)	Guinea	Both	Age-standardized	Rate	2021	384.003	545.097	258.318
DALYs (Disability-Adjusted Life Years)	Guinea-Bissau	Both	Age-standardized	Rate	2021	625.945	851.956	426.212
DALYs (Disability-Adjusted Life Years)	Guyana	Both	Age-standardized	Rate	2021	318.478	420.16	234.406
DALYs (Disability-Adjusted Life Years)	Haiti	Both	Age-standardized	Rate	2021	716.785	1021.69	465.243
DALYs (Disability-Adjusted Life Years)	Honduras	Both	Age-standardized	Rate	2021	733.06	1027.4	513.256
DALYs (Disability-Adjusted Life Years)	Hungary	Both	Age-standardized	Rate	2021	268.186	317.745	225.108
DALYs (Disability-Adjusted Life Years)	Iceland	Both	Age-standardized	Rate	2021	142.959	169.541	117.269
DALYs (Disability-Adjusted Life Years)	India	Both	Age-standardized	Rate	2021	236.572	293.959	201.584
DALYs (Disability-Adjusted Life Years)	Indonesia	Both	Age-standardized	Rate	2021	282.787	370.415	220.217
DALYs (Disability-Adjusted Life Years)	Iran (Islamic Republic of)	Both	Age-standardized	Rate	2021	462.42	521.477	320.174
DALYs (Disability-Adjusted Life Years)	Iraq	Both	Age-standardized	Rate	2021	200.694	277.441	135.316
DALYs (Disability-Adjusted Life Years)	Ireland	Both	Age-standardized	Rate	2021	149.746	174.829	124.578
DALYs (Disability-Adjusted Life Years)	Israel	Both	Age-standardized	Rate	2021	171.844	200.247	143.971
DALYs (Disability-Adjusted Life Years)	Italy	Both	Age-standardized	Rate	2021	240.708	257.989	217.824
DALYs (Disability-Adjusted Life Years)	Jamaica	Both	Age-standardized	Rate	2021	334.401	450.378	243.794
DALYs (Disability-Adjusted Life Years)	Japan	Both	Age-standardized	Rate	2021	428.26	451.915	390.069
DALYs (Disability-Adjusted Life Years)	Jordan	Both	Age-standardized	Rate	2021	138.706	189.903	97.7648
DALYs (Disability-Adjusted Life Years)	Kazakhstan	Both	Age-standardized	Rate	2021	443.362	512.093	377.404
DALYs (Disability-Adjusted Life Years)	Kenya	Both	Age-standardized	Rate	2021	317.285	402.757	244.665
DALYs (Disability-Adjusted Life Years)	Kiribati	Both	Age-standardized	Rate	2021	909.073	1277.64	612.71
DALYs (Disability-Adjusted Life Years)	Kuwait	Both	Age-standardized	Rate	2021	86.8286	112.391	67.2535
DALYs (Disability-Adjusted Life Years)	Kyrgyzstan	Both	Age-standardized	Rate	2021	646.215	786.345	519.959
DALYs (Disability-Adjusted Life Years)	Lao People's Democratic Republic	Both	Age-standardized	Rate	2021	333.667	474.976	224.699
DALYs (Disability-Adjusted Life Years)	Latvia	Both	Age-standardized	Rate	2021	424.127	506.736	345.982
DALYs (Disability-Adjusted Life Years)	Lebanon	Both	Age-standardized	Rate	2021	188.104	249.2	137.336
DALYs (Disability-Adjusted Life Years)	Lesotho	Both	Age-standardized	Rate	2021	512.774	738.656	329.817
DALYs (Disability-Adjusted Life Years)	Liberia	Both	Age-standardized	Rate	2021	375.634	544.754	234.825
DALYs (Disability-Adjusted Life Years)	Libya	Both	Age-standardized	Rate	2021	253.639	360.13	169.921
DALYs (Disability-Adjusted Life Years)	Lithuania	Both	Age-standardized	Rate	2021	421.268	504.205	339.951
DALYs (Disability-Adjusted Life Years)	Luxembourg	Both	Age-standardized	Rate	2021	140.045	161.715	119.111
DALYs (Disability-Adjusted Life Years)	Madagascar	Both	Age-standardized	Rate	2021	259.79	372.777	168.525
DALYs (Disability-Adjusted Life Years)	Malawi	Both	Age-standardized	Rate	2021	129.56	177.943	90.5173
DALYs (Disability-Adjusted Life Years)	Malaysia	Both	Age-standardized	Rate	2021	235.908	310.481	177.353
DALYs (Disability-Adjusted Life Years)	Maldives	Both	Age-standardized	Rate	2021	96.9498	135.283	68.6573
DALYs (Disability-Adjusted Life Years)	Mali	Both	Age-standardized	Rate	2021	665.65	924.327	466.113
DALYs (Disability-Adjusted Life Years)	Malta	Both	Age-standardized	Rate	2021	157.868	185.323	131.799
DALYs (Disability-Adjusted Life Years)	Marshall Islands	Both	Age-standardized	Rate	2021	743.462	1035.17	508.973
DALYs (Disability-Adjusted Life Years)	Mauritania	Both	Age-standardized	Rate	2021	319.723	457.464	212.453
DALYs (Disability-Adjusted Life Years)	Mauritius	Both	Age-standardized	Rate	2021	399.166	455.702	344.416
DALYs (Disability-Adjusted Life Years)	Mexico	Both	Age-standardized	Rate	2021	353.536	398.142	309.308
DALYs (Disability-Adjusted Life Years)	Micronesia (Federated States of)	Both	Age-standardized	Rate	2021	702.673	993.794	476.076
DALYs (Disability-Adjusted Life Years)	Monaco	Both	Age-standardized	Rate	2021	242.661	339.899	170.172
DALYs (Disability-Adjusted Life Years)	Mongolia	Both	Age-standardized	Rate	2021	1473.25	1913.66	1112.88
DALYs (Disability-Adjusted Life Years)	Montenegro	Both	Age-standardized	Rate	2021	269.585	345.498	210.812
DALYs (Disability-Adjusted Life Years)	Morocco	Both	Age-standardized	Rate	2021	95.1824	131.613	62.2143
DALYs (Disability-Adjusted Life Years)	Mozambique	Both	Age-standardized	Rate	2021	293.346	418.162	184.353
DALYs (Disability-Adjusted Life Years)	Myanmar	Both	Age-standardized	Rate	2021	288.292	407.288	200.261
DALYs (Disability-Adjusted Life Years)	Namibia	Both	Age-standardized	Rate	2021	109.962	154.887	74.5637
DALYs (Disability-Adjusted Life Years)	Nauru	Both	Age-standardized	Rate	2021	880.554	1222.9	594.917
DALYs (Disability-Adjusted Life Years)	Nepal	Both	Age-standardized	Rate	2021	243.071	345.005	162.88
DALYs (Disability-Adjusted Life Years)	Netherlands	Both	Age-standardized	Rate	2021	150.225	173.423	128.091
DALYs (Disability-Adjusted Life Years)	New Zealand	Both	Age-standardized	Rate	2021	163.526	186.648	140.625
DALYs (Disability-Adjusted Life Years)	Nicaragua	Both	Age-standardized	Rate	2021	372.709	495.383	275.475
DALYs (Disability-Adjusted Life Years)	Niger	Both	Age-standardized	Rate	2021	418.603	590.948	273.454
DALYs (Disability-Adjusted Life Years)	Nigeria	Both	Age-standardized	Rate	2021	95.9981	129.778	74.6601
DALYs (Disability-Adjusted Life Years)	Niue	Both	Age-standardized	Rate	2021	440.62	613.749	313.591
DALYs (Disability-Adjusted Life Years)	North Macedonia	Both	Age-standardized	Rate	2021	478.31	620.503	362.179
DALYs (Disability-Adjusted Life Years)	Northern Mariana Islands	Both	Age-standardized	Rate	2021	497.594	650.501	372.769
DALYs (Disability-Adjusted Life Years)	Norway	Both	Age-standardized	Rate	2021	122.098	130.971	110.468
DALYs (Disability-Adjusted Life Years)	Oman	Both	Age-standardized	Rate	2021	183.419	247.771	129.928
DALYs (Disability-Adjusted Life Years)	Pakistan	Both	Age-standardized	Rate	2021	193.175	256.081	141.788
DALYs (Disability-Adjusted Life Years)	Palau	Both	Age-standardized	Rate	2021	744.966	1038.73	517.215
DALYs (Disability-Adjusted Life Years)	Palestine	Both	Age-standardized	Rate	2021	220.252	286.668	162.641
DALYs (Disability-Adjusted Life Years)	Panama	Both	Age-standardized	Rate	2021	371.042	461.395	280.699
DALYs (Disability-Adjusted Life Years)	Papua New Guinea	Both	Age-standardized	Rate	2021	559.048	801.449	375.332
DALYs (Disability-Adjusted Life Years)	Paraguay	Both	Age-standardized	Rate	2021	318.56	448.199	222.081
DALYs (Disability-Adjusted Life Years)	Peru	Both	Age-standardized	Rate	2021	720.199	984.422	500.408
DALYs (Disability-Adjusted Life Years)	Philippines	Both	Age-standardized	Rate	2021	177.058	233.936	144.06
DALYs (Disability-Adjusted Life Years)	Poland	Both	Age-standardized	Rate	2021	312.068	340.071	281.877
DALYs (Disability-Adjusted Life Years)	Portugal	Both	Age-standardized	Rate	2021	385.322	444.544	327.851
DALYs (Disability-Adjusted Life Years)	Puerto Rico	Both	Age-standardized	Rate	2021	156.806	194.51	123.325
DALYs (Disability-Adjusted Life Years)	Qatar	Both	Age-standardized	Rate	2021	182.074	257.765	126.856
DALYs (Disability-Adjusted Life Years)	Republic of Korea	Both	Age-standardized	Rate	2021	457.738	599.823	348.206
DALYs (Disability-Adjusted Life Years)	Republic of Moldova	Both	Age-standardized	Rate	2021	352.639	412.783	299.1
DALYs (Disability-Adjusted Life Years)	Romania	Both	Age-standardized	Rate	2021	407.297	483.61	337.638
DALYs (Disability-Adjusted Life Years)	Russian Federation	Both	Age-standardized	Rate	2021	505.152	548.95	458.863
DALYs (Disability-Adjusted Life Years)	Rwanda	Both	Age-standardized	Rate	2021	264.662	379.26	177.967
DALYs (Disability-Adjusted Life Years)	Saint Kitts and Nevis	Both	Age-standardized	Rate	2021	315.142	391.043	243.026
DALYs (Disability-Adjusted Life Years)	Saint Lucia	Both	Age-standardized	Rate	2021	391.156	491.8	309.366
DALYs (Disability-Adjusted Life Years)	Saint Vincent and the Grenadines	Both	Age-standardized	Rate	2021	384.844	453.819	324.036
DALYs (Disability-Adjusted Life Years)	Samoa	Both	Age-standardized	Rate	2021	417.629	583.261	265.247
DALYs (Disability-Adjusted Life Years)	San Marino	Both	Age-standardized	Rate	2021	314.327	473.76	188.841
DALYs (Disability-Adjusted Life Years)	Sao Tome and Principe	Both	Age-standardized	Rate	2021	525.299	720.545	374.111
DALYs (Disability-Adjusted Life Years)	Saudi Arabia	Both	Age-standardized	Rate	2021	135.64	210.229	93.7862
DALYs (Disability-Adjusted Life Years)	Senegal	Both	Age-standardized	Rate	2021	391.012	549.63	262.517
DALYs (Disability-Adjusted Life Years)	Serbia	Both	Age-standardized	Rate	2021	285.355	382.359	207.019
DALYs (Disability-Adjusted Life Years)	Seychelles	Both	Age-standardized	Rate	2021	235.629	314.332	174.085
DALYs (Disability-Adjusted Life Years)	Sierra Leone	Both	Age-standardized	Rate	2021	388.371	552.139	252.103
DALYs (Disability-Adjusted Life Years)	Singapore	Both	Age-standardized	Rate	2021	146.194	169.525	124.53
DALYs (Disability-Adjusted Life Years)	Slovakia	Both	Age-standardized	Rate	2021	302.365	397.953	226.066
DALYs (Disability-Adjusted Life Years)	Slovenia	Both	Age-standardized	Rate	2021	228.197	271.375	187.855
DALYs (Disability-Adjusted Life Years)	Solomon Islands	Both	Age-standardized	Rate	2021	817.305	1159.52	554.065
DALYs (Disability-Adjusted Life Years)	Somalia	Both	Age-standardized	Rate	2021	493.751	695.631	315.902
DALYs (Disability-Adjusted Life Years)	South Africa	Both	Age-standardized	Rate	2021	239.733	280.995	199.431
DALYs (Disability-Adjusted Life Years)	South Sudan	Both	Age-standardized	Rate	2021	381.153	547.329	249.278
DALYs (Disability-Adjusted Life Years)	Spain	Both	Age-standardized	Rate	2021	213.044	246.904	181.144
DALYs (Disability-Adjusted Life Years)	Sri Lanka	Both	Age-standardized	Rate	2021	139.341	205.588	84.0616
DALYs (Disability-Adjusted Life Years)	Sudan	Both	Age-standardized	Rate	2021	582.604	878.271	266.259
DALYs (Disability-Adjusted Life Years)	Suriname	Both	Age-standardized	Rate	2021	275.621	387.321	187.459
DALYs (Disability-Adjusted Life Years)	Sweden	Both	Age-standardized	Rate	2021	108.15	127.036	90.0334
DALYs (Disability-Adjusted Life Years)	Switzerland	Both	Age-standardized	Rate	2021	126.486	148.985	105.375
DALYs (Disability-Adjusted Life Years)	Syrian Arab Republic	Both	Age-standardized	Rate	2021	216.719	298.129	151.664
DALYs (Disability-Adjusted Life Years)	Taiwan (Province of China)	Both	Age-standardized	Rate	2021	306.63	356.166	258.761
DALYs (Disability-Adjusted Life Years)	Tajikistan	Both	Age-standardized	Rate	2021	582.54	800.071	430.738
DALYs (Disability-Adjusted Life Years)	Thailand	Both	Age-standardized	Rate	2021	311.684	447.45	176.403
DALYs (Disability-Adjusted Life Years)	Timor-Leste	Both	Age-standardized	Rate	2021	293.813	418.19	196.986
DALYs (Disability-Adjusted Life Years)	Togo	Both	Age-standardized	Rate	2021	440.885	631.683	279.05
DALYs (Disability-Adjusted Life Years)	Tokelau	Both	Age-standardized	Rate	2021	425.012	588.535	295.493
DALYs (Disability-Adjusted Life Years)	Tonga	Both	Age-standardized	Rate	2021	638.755	902.974	444.173
DALYs (Disability-Adjusted Life Years)	Trinidad and Tobago	Both	Age-standardized	Rate	2021	201.582	266.093	148.757
DALYs (Disability-Adjusted Life Years)	Tunisia	Both	Age-standardized	Rate	2021	159.505	228.922	103.305
DALYs (Disability-Adjusted Life Years)	Turkey	Both	Age-standardized	Rate	2021	422.493	567.559	290.602
DALYs (Disability-Adjusted Life Years)	Turkmenistan	Both	Age-standardized	Rate	2021	411.64	540.125	313.52
DALYs (Disability-Adjusted Life Years)	Tuvalu	Both	Age-standardized	Rate	2021	601.864	819.778	428.354
DALYs (Disability-Adjusted Life Years)	Uganda	Both	Age-standardized	Rate	2021	248.043	353.355	171.231
DALYs (Disability-Adjusted Life Years)	Ukraine	Both	Age-standardized	Rate	2021	445.352	606.31	310.628
DALYs (Disability-Adjusted Life Years)	United Arab Emirates	Both	Age-standardized	Rate	2021	250.905	346.223	179.76
DALYs (Disability-Adjusted Life Years)	United Kingdom	Both	Age-standardized	Rate	2021	147.59	154.019	137.721
DALYs (Disability-Adjusted Life Years)	United Republic of Tanzania	Both	Age-standardized	Rate	2021	238.685	332.587	163.874
DALYs (Disability-Adjusted Life Years)	United States Virgin Islands	Both	Age-standardized	Rate	2021	210.635	300.282	142.033
DALYs (Disability-Adjusted Life Years)	United States of America	Both	Age-standardized	Rate	2021	109.606	114.84	102.283
DALYs (Disability-Adjusted Life Years)	Uruguay	Both	Age-standardized	Rate	2021	393.271	456.065	336.594
DALYs (Disability-Adjusted Life Years)	Uzbekistan	Both	Age-standardized	Rate	2021	327.904	401.76	260.414
DALYs (Disability-Adjusted Life Years)	Vanuatu	Both	Age-standardized	Rate	2021	664.885	926.792	465.688
DALYs (Disability-Adjusted Life Years)	Venezuela (Bolivarian Republic of)	Both	Age-standardized	Rate	2021	419.971	553.97	310.365
DALYs (Disability-Adjusted Life Years)	Viet Nam	Both	Age-standardized	Rate	2021	311.731	446.06	215.281
DALYs (Disability-Adjusted Life Years)	Yemen	Both	Age-standardized	Rate	2021	736.113	1118.96	317.829
DALYs (Disability-Adjusted Life Years)	Zambia	Both	Age-standardized	Rate	2021	300.218	447.677	194.013
DALYs (Disability-Adjusted Life Years)	Zimbabwe	Both	Age-standardized	Rate	2021	551.589	766.892	378.833

## Sheet: Table S3
Supplementary table 3: Decomposition analysis of raw DALYs by population, age structure, and epidemiologic changes
location	sex	measure	Overll difference	Aging	Population	Epidemiological change
Global	Both	DALYs (Disability-Adjusted Life Years)	-407340	5244357.47 (-1287.46%)	13244416.57 (-3251.44%)	-18896114.39 (4638.9%)
High SDI	Both	DALYs (Disability-Adjusted Life Years)	-1.19809e+06	966837.21 (-80.7%)	1189120.64 (-99.25%)	-3354048.79 (279.95%)
High-middle SDI	Both	DALYs (Disability-Adjusted Life Years)	-1.32405e+06	2258309.26 (-170.56%)	2981076.83 (-225.15%)	-6563436.23 (495.71%)
Middle SDI	Both	DALYs (Disability-Adjusted Life Years)	637394	3182240.32 (499.26%)	5305692.92 (832.4%)	-7850539.66 (-1231.66%)
Low-middle SDI	Both	DALYs (Disability-Adjusted Life Years)	1.07957e+06	310987.83 (28.81%)	1715315.25 (158.89%)	-946731.2 (-87.7%)
Low SDI	Both	DALYs (Disability-Adjusted Life Years)	400539	-46649.27 (-11.65%)	900847.28 (224.91%)	-453659.39 (-113.26%)

## Sheet: Table S4
Supplementary table: 4 Age-standardized disability-adjusted life year rates in 204 countries and territories from 1990 to 2021
measure	location	sex	age	metric	year	val	upper	lower
DALYs (Disability-Adjusted Life Years)	Afghanistan	Both	Age-standardized	Rate	1990	1798.37	2643.27	954.812
DALYs (Disability-Adjusted Life Years)	Afghanistan	Both	Age-standardized	Rate	1991	1794.38	2655.9	949.65
DALYs (Disability-Adjusted Life Years)	Afghanistan	Both	Age-standardized	Rate	1992	1793.81	2672.2	945.808
DALYs (Disability-Adjusted Life Years)	Afghanistan	Both	Age-standardized	Rate	1993	1815.83	2693.65	958.577
DALYs (Disability-Adjusted Life Years)	Afghanistan	Both	Age-standardized	Rate	1994	1849.76	2719.08	966.778
DALYs (Disability-Adjusted Life Years)	Afghanistan	Both	Age-standardized	Rate	1995	1871.15	2757.57	972.427
DALYs (Disability-Adjusted Life Years)	Afghanistan	Both	Age-standardized	Rate	1996	1890	2779.03	980.819
DALYs (Disability-Adjusted Life Years)	Afghanistan	Both	Age-standardized	Rate	1997	1903.65	2804.63	985.117
DALYs (Disability-Adjusted Life Years)	Afghanistan	Both	Age-standardized	Rate	1998	1912.66	2813.83	981.911
DALYs (Disability-Adjusted Life Years)	Afghanistan	Both	Age-standardized	Rate	1999	1926.86	2852.04	990.476
DALYs (Disability-Adjusted Life Years)	Afghanistan	Both	Age-standardized	Rate	2000	1952.26	2903.62	996.73
DALYs (Disability-Adjusted Life Years)	Afghanistan	Both	Age-standardized	Rate	2001	1968.04	2911.98	1003.04
DALYs (Disability-Adjusted Life Years)	Afghanistan	Both	Age-standardized	Rate	2002	1926.2	2859.65	983.733
DALYs (Disability-Adjusted Life Years)	Afghanistan	Both	Age-standardized	Rate	2003	1921.43	2822.99	983.149
DALYs (Disability-Adjusted Life Years)	Afghanistan	Both	Age-standardized	Rate	2004	1918.09	2824	969.825
DALYs (Disability-Adjusted Life Years)	Afghanistan	Both	Age-standardized	Rate	2005	1898.48	2795.41	966.826
DALYs (Disability-Adjusted Life Years)	Afghanistan	Both	Age-standardized	Rate	2006	1868.35	2739.12	949.163
DALYs (Disability-Adjusted Life Years)	Afghanistan	Both	Age-standardized	Rate	2007	1827.79	2677.94	919.464
DALYs (Disability-Adjusted Life Years)	Afghanistan	Both	Age-standardized	Rate	2008	1789.01	2624.92	890.248
DALYs (Disability-Adjusted Life Years)	Afghanistan	Both	Age-standardized	Rate	2009	1737.42	2529.82	861.977
DALYs (Disability-Adjusted Life Years)	Afghanistan	Both	Age-standardized	Rate	2010	1691.22	2462.83	843.299
DALYs (Disability-Adjusted Life Years)	Afghanistan	Both	Age-standardized	Rate	2011	1646.47	2403.38	816.436
DALYs (Disability-Adjusted Life Years)	Afghanistan	Both	Age-standardized	Rate	2012	1614.2	2354.55	803.278
DALYs (Disability-Adjusted Life Years)	Afghanistan	Both	Age-standardized	Rate	2013	1574.54	2312.68	778.765
DALYs (Disability-Adjusted Life Years)	Afghanistan	Both	Age-standardized	Rate	2014	1543.23	2270.28	758.344
DALYs (Disability-Adjusted Life Years)	Afghanistan	Both	Age-standardized	Rate	2015	1525.07	2253.85	746.458
DALYs (Disability-Adjusted Life Years)	Afghanistan	Both	Age-standardized	Rate	2016	1508.63	2232.03	737.138
DALYs (Disability-Adjusted Life Years)	Afghanistan	Both	Age-standardized	Rate	2017	1495.86	2216.78	730.043
DALYs (Disability-Adjusted Life Years)	Afghanistan	Both	Age-standardized	Rate	2018	1481.17	2197.33	724.479
DALYs (Disability-Adjusted Life Years)	Afghanistan	Both	Age-standardized	Rate	2019	1467.17	2170.67	716.634
DALYs (Disability-Adjusted Life Years)	Afghanistan	Both	Age-standardized	Rate	2020	1453.06	2143.75	722.095
DALYs (Disability-Adjusted Life Years)	Afghanistan	Both	Age-standardized	Rate	2021	1438.82	2104.93	717.48
DALYs (Disability-Adjusted Life Years)	Albania	Both	Age-standardized	Rate	1990	641.246	824.43	496.781
DALYs (Disability-Adjusted Life Years)	Albania	Both	Age-standardized	Rate	1991	644.661	825.109	504.343
DALYs (Disability-Adjusted Life Years)	Albania	Both	Age-standardized	Rate	1992	601.069	769.842	468.814
DALYs (Disability-Adjusted Life Years)	Albania	Both	Age-standardized	Rate	1993	560.054	721.112	440.389
DALYs (Disability-Adjusted Life Years)	Albania	Both	Age-standardized	Rate	1994	509.214	655.572	400.098
DALYs (Disability-Adjusted Life Years)	Albania	Both	Age-standardized	Rate	1995	522.938	665.855	411.863
DALYs (Disability-Adjusted Life Years)	Albania	Both	Age-standardized	Rate	1996	552.461	704.56	434.955
DALYs (Disability-Adjusted Life Years)	Albania	Both	Age-standardized	Rate	1997	557.056	714.954	436.987
DALYs (Disability-Adjusted Life Years)	Albania	Both	Age-standardized	Rate	1998	546.597	698.704	430.72
DALYs (Disability-Adjusted Life Years)	Albania	Both	Age-standardized	Rate	1999	529.526	679.519	415.848
DALYs (Disability-Adjusted Life Years)	Albania	Both	Age-standardized	Rate	2000	518.27	667.012	405.585
DALYs (Disability-Adjusted Life Years)	Albania	Both	Age-standardized	Rate	2001	498.628	640.32	387.416
DALYs (Disability-Adjusted Life Years)	Albania	Both	Age-standardized	Rate	2002	498.141	638.602	386.347
DALYs (Disability-Adjusted Life Years)	Albania	Both	Age-standardized	Rate	2003	500.136	641.372	388.672
DALYs (Disability-Adjusted Life Years)	Albania	Both	Age-standardized	Rate	2004	488.677	627.561	378.367
DALYs (Disability-Adjusted Life Years)	Albania	Both	Age-standardized	Rate	2005	467.274	599.214	359.071
DALYs (Disability-Adjusted Life Years)	Albania	Both	Age-standardized	Rate	2006	435.44	564.37	333.763
DALYs (Disability-Adjusted Life Years)	Albania	Both	Age-standardized	Rate	2007	399.741	522.394	303.837
DALYs (Disability-Adjusted Life Years)	Albania	Both	Age-standardized	Rate	2008	391.92	509.22	298.202
DALYs (Disability-Adjusted Life Years)	Albania	Both	Age-standardized	Rate	2009	378.738	490.433	285.548
DALYs (Disability-Adjusted Life Years)	Albania	Both	Age-standardized	Rate	2010	383.616	509.786	284.379
DALYs (Disability-Adjusted Life Years)	Albania	Both	Age-standardized	Rate	2011	389.266	525.376	283.838
DALYs (Disability-Adjusted Life Years)	Albania	Both	Age-standardized	Rate	2012	393.624	532.839	283.473
DALYs (Disability-Adjusted Life Years)	Albania	Both	Age-standardized	Rate	2013	397.064	537.147	285.35
DALYs (Disability-Adjusted Life Years)	Albania	Both	Age-standardized	Rate	2014	399.77	542.303	290.289
DALYs (Disability-Adjusted Life Years)	Albania	Both	Age-standardized	Rate	2015	400.642	538.539	292.038
DALYs (Disability-Adjusted Life Years)	Albania	Both	Age-standardized	Rate	2016	401.925	535.408	294.941
DALYs (Disability-Adjusted Life Years)	Albania	Both	Age-standardized	Rate	2017	400.329	529.734	298.63
DALYs (Disability-Adjusted Life Years)	Albania	Both	Age-standardized	Rate	2018	392.015	518.026	294.864
DALYs (Disability-Adjusted Life Years)	Albania	Both	Age-standardized	Rate	2019	386.793	515.452	289.902
DALYs (Disability-Adjusted Life Years)	Albania	Both	Age-standardized	Rate	2020	359.994	483.95	260.815
DALYs (Disability-Adjusted Life Years)	Albania	Both	Age-standardized	Rate	2021	358.127	486.461	258.47
DALYs (Disability-Adjusted Life Years)	Algeria	Both	Age-standardized	Rate	1990	229.054	305.956	162.229
DALYs (Disability-Adjusted Life Years)	Algeria	Both	Age-standardized	Rate	1991	223.749	298.254	159.179
DALYs (Disability-Adjusted Life Years)	Algeria	Both	Age-standardized	Rate	1992	215.984	287.02	154.333
DALYs (Disability-Adjusted Life Years)	Algeria	Both	Age-standardized	Rate	1993	209.411	276.262	151.219
DALYs (Disability-Adjusted Life Years)	Algeria	Both	Age-standardized	Rate	1994	202.771	266.619	147.589
DALYs (Disability-Adjusted Life Years)	Algeria	Both	Age-standardized	Rate	1995	196.397	259.283	143.671
DALYs (Disability-Adjusted Life Years)	Algeria	Both	Age-standardized	Rate	1996	190.858	251.581	140.098
DALYs (Disability-Adjusted Life Years)	Algeria	Both	Age-standardized	Rate	1997	185.317	243.44	135.691
DALYs (Disability-Adjusted Life Years)	Algeria	Both	Age-standardized	Rate	1998	178.654	233.912	131.392
DALYs (Disability-Adjusted Life Years)	Algeria	Both	Age-standardized	Rate	1999	176.93	231.573	130.62
DALYs (Disability-Adjusted Life Years)	Algeria	Both	Age-standardized	Rate	2000	173.664	226.793	128.156
DALYs (Disability-Adjusted Life Years)	Algeria	Both	Age-standardized	Rate	2001	170.79	224.153	126.062
DALYs (Disability-Adjusted Life Years)	Algeria	Both	Age-standardized	Rate	2002	168.943	223.063	124.058
DALYs (Disability-Adjusted Life Years)	Algeria	Both	Age-standardized	Rate	2003	167.692	221.093	122.985
DALYs (Disability-Adjusted Life Years)	Algeria	Both	Age-standardized	Rate	2004	165.549	217.804	120.962
DALYs (Disability-Adjusted Life Years)	Algeria	Both	Age-standardized	Rate	2005	162.26	213.907	118.801
DALYs (Disability-Adjusted Life Years)	Algeria	Both	Age-standardized	Rate	2006	159.812	209.695	116.778
DALYs (Disability-Adjusted Life Years)	Algeria	Both	Age-standardized	Rate	2007	157.538	206.429	115.037
DALYs (Disability-Adjusted Life Years)	Algeria	Both	Age-standardized	Rate	2008	155.423	203.342	113.33
DALYs (Disability-Adjusted Life Years)	Algeria	Both	Age-standardized	Rate	2009	153.549	198.982	111.132
DALYs (Disability-Adjusted Life Years)	Algeria	Both	Age-standardized	Rate	2010	151.536	195.103	110.046
DALYs (Disability-Adjusted Life Years)	Algeria	Both	Age-standardized	Rate	2011	149.113	191.732	108.683
DALYs (Disability-Adjusted Life Years)	Algeria	Both	Age-standardized	Rate	2012	146.402	189.455	107.152
DALYs (Disability-Adjusted Life Years)	Algeria	Both	Age-standardized	Rate	2013	144.023	186.335	105.388
DALYs (Disability-Adjusted Life Years)	Algeria	Both	Age-standardized	Rate	2014	141.474	183.567	103.821
DALYs (Disability-Adjusted Life Years)	Algeria	Both	Age-standardized	Rate	2015	139.198	181.165	102.035
DALYs (Disability-Adjusted Life Years)	Algeria	Both	Age-standardized	Rate	2016	136.261	177.781	98.9881
DALYs (Disability-Adjusted Life Years)	Algeria	Both	Age-standardized	Rate	2017	134.36	175.692	97.2018
DALYs (Disability-Adjusted Life Years)	Algeria	Both	Age-standardized	Rate	2018	132.94	175.547	95.0526
DALYs (Disability-Adjusted Life Years)	Algeria	Both	Age-standardized	Rate	2019	131.514	175.309	93.0832
DALYs (Disability-Adjusted Life Years)	Algeria	Both	Age-standardized	Rate	2020	130.555	175.348	91.6289
DALYs (Disability-Adjusted Life Years)	Algeria	Both	Age-standardized	Rate	2021	129.225	174.539	90.1874
DALYs (Disability-Adjusted Life Years)	American Samoa	Both	Age-standardized	Rate	1990	821.568	1106.69	607.421
DALYs (Disability-Adjusted Life Years)	American Samoa	Both	Age-standardized	Rate	1991	819.323	1102.27	604.674
DALYs (Disability-Adjusted Life Years)	American Samoa	Both	Age-standardized	Rate	1992	815.854	1094.64	605.008
DALYs (Disability-Adjusted Life Years)	American Samoa	Both	Age-standardized	Rate	1993	805.184	1078.77	599.495
DALYs (Disability-Adjusted Life Years)	American Samoa	Both	Age-standardized	Rate	1994	795.642	1061.48	592.722
DALYs (Disability-Adjusted Life Years)	American Samoa	Both	Age-standardized	Rate	1995	786.966	1049.27	588.135
DALYs (Disability-Adjusted Life Years)	American Samoa	Both	Age-standardized	Rate	1996	777.368	1032.92	584.137
DALYs (Disability-Adjusted Life Years)	American Samoa	Both	Age-standardized	Rate	1997	763.937	1014.39	575.997
DALYs (Disability-Adjusted Life Years)	American Samoa	Both	Age-standardized	Rate	1998	783.265	1029.89	592.57
DALYs (Disability-Adjusted Life Years)	American Samoa	Both	Age-standardized	Rate	1999	772.387	1017.4	589.289
DALYs (Disability-Adjusted Life Years)	American Samoa	Both	Age-standardized	Rate	2000	753.559	994.592	572.871
DALYs (Disability-Adjusted Life Years)	American Samoa	Both	Age-standardized	Rate	2001	737.72	968.185	558.306
DALYs (Disability-Adjusted Life Years)	American Samoa	Both	Age-standardized	Rate	2002	720.758	948.365	547.267
DALYs (Disability-Adjusted Life Years)	American Samoa	Both	Age-standardized	Rate	2003	716.291	939.93	546.341
DALYs (Disability-Adjusted Life Years)	American Samoa	Both	Age-standardized	Rate	2004	700.421	923.797	533.698
DALYs (Disability-Adjusted Life Years)	American Samoa	Both	Age-standardized	Rate	2005	708.782	928.34	541.729
DALYs (Disability-Adjusted Life Years)	American Samoa	Both	Age-standardized	Rate	2006	715.206	935.021	547.554
DALYs (Disability-Adjusted Life Years)	American Samoa	Both	Age-standardized	Rate	2007	716.261	931.894	549.73
DALYs (Disability-Adjusted Life Years)	American Samoa	Both	Age-standardized	Rate	2008	717.854	932.88	549.048
DALYs (Disability-Adjusted Life Years)	American Samoa	Both	Age-standardized	Rate	2009	723.274	944.324	549.536
DALYs (Disability-Adjusted Life Years)	American Samoa	Both	Age-standardized	Rate	2010	725.464	949.141	551.228
DALYs (Disability-Adjusted Life Years)	American Samoa	Both	Age-standardized	Rate	2011	729.743	952.705	555.474
DALYs (Disability-Adjusted Life Years)	American Samoa	Both	Age-standardized	Rate	2012	723.033	940.945	551.007
DALYs (Disability-Adjusted Life Years)	American Samoa	Both	Age-standardized	Rate	2013	721.248	937.993	548.012
DALYs (Disability-Adjusted Life Years)	American Samoa	Both	Age-standardized	Rate	2014	718.431	934.645	545.113
DALYs (Disability-Adjusted Life Years)	American Samoa	Both	Age-standardized	Rate	2015	721.439	938.059	545.175
DALYs (Disability-Adjusted Life Years)	American Samoa	Both	Age-standardized	Rate	2016	707.518	924.674	531.666
DALYs (Disability-Adjusted Life Years)	American Samoa	Both	Age-standardized	Rate	2017	705.213	926.758	526.876
DALYs (Disability-Adjusted Life Years)	American Samoa	Both	Age-standardized	Rate	2018	700.252	925.951	517.346
DALYs (Disability-Adjusted Life Years)	American Samoa	Both	Age-standardized	Rate	2019	695.184	925.471	508.693
DALYs (Disability-Adjusted Life Years)	American Samoa	Both	Age-standardized	Rate	2020	735.002	975.651	539.302
DALYs (Disability-Adjusted Life Years)	American Samoa	Both	Age-standardized	Rate	2021	686.083	926.57	494.646
DALYs (Disability-Adjusted Life Years)	Andorra	Both	Age-standardized	Rate	1990	459.003	662.245	302.44
DALYs (Disability-Adjusted Life Years)	Andorra	Both	Age-standardized	Rate	1991	455.963	650.783	303.454
DALYs (Disability-Adjusted Life Years)	Andorra	Both	Age-standardized	Rate	1992	453.716	644.367	303.052
DALYs (Disability-Adjusted Life Years)	Andorra	Both	Age-standardized	Rate	1993	450.002	635.201	300.554
DALYs (Disability-Adjusted Life Years)	Andorra	Both	Age-standardized	Rate	1994	445.921	626.6	300.13
DALYs (Disability-Adjusted Life Years)	Andorra	Both	Age-standardized	Rate	1995	436.542	613.767	294.132
DALYs (Disability-Adjusted Life Years)	Andorra	Both	Age-standardized	Rate	1996	429.36	597.857	292.09
DALYs (Disability-Adjusted Life Years)	Andorra	Both	Age-standardized	Rate	1997	420.139	582.644	289.417
DALYs (Disability-Adjusted Life Years)	Andorra	Both	Age-standardized	Rate	1998	411.628	569.299	284.826
DALYs (Disability-Adjusted Life Years)	Andorra	Both	Age-standardized	Rate	1999	403.63	558.492	280.023
DALYs (Disability-Adjusted Life Years)	Andorra	Both	Age-standardized	Rate	2000	394.678	546.807	274.704
DALYs (Disability-Adjusted Life Years)	Andorra	Both	Age-standardized	Rate	2001	363.717	499.968	253.513
DALYs (Disability-Adjusted Life Years)	Andorra	Both	Age-standardized	Rate	2002	342.593	471.968	238.875
DALYs (Disability-Adjusted Life Years)	Andorra	Both	Age-standardized	Rate	2003	331.874	458.927	231.871
DALYs (Disability-Adjusted Life Years)	Andorra	Both	Age-standardized	Rate	2004	324.067	445.134	228.025
DALYs (Disability-Adjusted Life Years)	Andorra	Both	Age-standardized	Rate	2005	310.279	425.741	219.461
DALYs (Disability-Adjusted Life Years)	Andorra	Both	Age-standardized	Rate	2006	302.942	416.31	215.062
DALYs (Disability-Adjusted Life Years)	Andorra	Both	Age-standardized	Rate	2007	293.99	406.095	208.613
DALYs (Disability-Adjusted Life Years)	Andorra	Both	Age-standardized	Rate	2008	300.281	411.589	212.662
DALYs (Disability-Adjusted Life Years)	Andorra	Both	Age-standardized	Rate	2009	305.88	418.778	217.239
DALYs (Disability-Adjusted Life Years)	Andorra	Both	Age-standardized	Rate	2010	311.442	424.033	221.423
DALYs (Disability-Adjusted Life Years)	Andorra	Both	Age-standardized	Rate	2011	306.857	416.452	219.724
DALYs (Disability-Adjusted Life Years)	Andorra	Both	Age-standardized	Rate	2012	301.637	405.256	217.552
DALYs (Disability-Adjusted Life Years)	Andorra	Both	Age-standardized	Rate	2013	298.454	404.255	215.625
DALYs (Disability-Adjusted Life Years)	Andorra	Both	Age-standardized	Rate	2014	296.366	402.622	213.651
DALYs (Disability-Adjusted Life Years)	Andorra	Both	Age-standardized	Rate	2015	292.783	401.853	211.257
DALYs (Disability-Adjusted Life Years)	Andorra	Both	Age-standardized	Rate	2016	290.391	398.279	208.508
DALYs (Disability-Adjusted Life Years)	Andorra	Both	Age-standardized	Rate	2017	286.617	393.919	204.711
DALYs (Disability-Adjusted Life Years)	Andorra	Both	Age-standardized	Rate	2018	282.427	391.734	199.856
DALYs (Disability-Adjusted Life Years)	Andorra	Both	Age-standardized	Rate	2019	276.286	385.202	192.548
DALYs (Disability-Adjusted Life Years)	Andorra	Both	Age-standardized	Rate	2020	226.139	323.612	143.461
DALYs (Disability-Adjusted Life Years)	Andorra	Both	Age-standardized	Rate	2021	223.499	323.945	142.274
DALYs (Disability-Adjusted Life Years)	Angola	Both	Age-standardized	Rate	1990	568.459	808.9	380.466
DALYs (Disability-Adjusted Life Years)	Angola	Both	Age-standardized	Rate	1991	558.507	784.543	376.703
DALYs (Disability-Adjusted Life Years)	Angola	Both	Age-standardized	Rate	1992	549.391	765.562	372.321
DALYs (Disability-Adjusted Life Years)	Angola	Both	Age-standardized	Rate	1993	550.295	765.355	373.867
DALYs (Disability-Adjusted Life Years)	Angola	Both	Age-standardized	Rate	1994	549.786	765.384	373.639
DALYs (Disability-Adjusted Life Years)	Angola	Both	Age-standardized	Rate	1995	538.19	743.825	365.065
DALYs (Disability-Adjusted Life Years)	Angola	Both	Age-standardized	Rate	1996	511.246	705.451	346.648
DALYs (Disability-Adjusted Life Years)	Angola	Both	Age-standardized	Rate	1997	496.758	686.917	336.357
DALYs (Disability-Adjusted Life Years)	Angola	Both	Age-standardized	Rate	1998	499.372	689.417	339.114
DALYs (Disability-Adjusted Life Years)	Angola	Both	Age-standardized	Rate	1999	495.269	686.571	336.158
DALYs (Disability-Adjusted Life Years)	Angola	Both	Age-standardized	Rate	2000	484.759	669.761	330.77
DALYs (Disability-Adjusted Life Years)	Angola	Both	Age-standardized	Rate	2001	469.311	644.665	320.141
DALYs (Disability-Adjusted Life Years)	Angola	Both	Age-standardized	Rate	2002	451.092	617.003	309.661
DALYs (Disability-Adjusted Life Years)	Angola	Both	Age-standardized	Rate	2003	442.079	603.473	304.651
DALYs (Disability-Adjusted Life Years)	Angola	Both	Age-standardized	Rate	2004	440.11	601.499	305.95
DALYs (Disability-Adjusted Life Years)	Angola	Both	Age-standardized	Rate	2005	422.049	579.313	293.806
DALYs (Disability-Adjusted Life Years)	Angola	Both	Age-standardized	Rate	2006	416.108	566.803	289.669
DALYs (Disability-Adjusted Life Years)	Angola	Both	Age-standardized	Rate	2007	405.175	550.043	281.441
DALYs (Disability-Adjusted Life Years)	Angola	Both	Age-standardized	Rate	2008	400.344	545.558	279.534
DALYs (Disability-Adjusted Life Years)	Angola	Both	Age-standardized	Rate	2009	397.027	538.829	278.298
DALYs (Disability-Adjusted Life Years)	Angola	Both	Age-standardized	Rate	2010	390.67	532.159	273.286
DALYs (Disability-Adjusted Life Years)	Angola	Both	Age-standardized	Rate	2011	385.524	524.57	269.042
DALYs (Disability-Adjusted Life Years)	Angola	Both	Age-standardized	Rate	2012	381.016	519.8	264.824
DALYs (Disability-Adjusted Life Years)	Angola	Both	Age-standardized	Rate	2013	374.208	511.794	259.731
DALYs (Disability-Adjusted Life Years)	Angola	Both	Age-standardized	Rate	2014	359.451	493.956	248.528
DALYs (Disability-Adjusted Life Years)	Angola	Both	Age-standardized	Rate	2015	353.511	488.052	242.303
DALYs (Disability-Adjusted Life Years)	Angola	Both	Age-standardized	Rate	2016	348.638	481.825	237.336
DALYs (Disability-Adjusted Life Years)	Angola	Both	Age-standardized	Rate	2017	347.307	478.68	238.242
DALYs (Disability-Adjusted Life Years)	Angola	Both	Age-standardized	Rate	2018	344.828	479.39	236.655
DALYs (Disability-Adjusted Life Years)	Angola	Both	Age-standardized	Rate	2019	344.081	480.243	234.792
DALYs (Disability-Adjusted Life Years)	Angola	Both	Age-standardized	Rate	2020	343.373	479.266	232.511
DALYs (Disability-Adjusted Life Years)	Angola	Both	Age-standardized	Rate	2021	340.233	474.924	229.827
DALYs (Disability-Adjusted Life Years)	Antigua and Barbuda	Both	Age-standardized	Rate	1990	634.142	724.284	553.671
DALYs (Disability-Adjusted Life Years)	Antigua and Barbuda	Both	Age-standardized	Rate	1991	621.938	709.876	544.169
DALYs (Disability-Adjusted Life Years)	Antigua and Barbuda	Both	Age-standardized	Rate	1992	597.379	680.104	522.896
DALYs (Disability-Adjusted Life Years)	Antigua and Barbuda	Both	Age-standardized	Rate	1993	620.602	708.928	541.998
DALYs (Disability-Adjusted Life Years)	Antigua and Barbuda	Both	Age-standardized	Rate	1994	620.55	707.328	541.64
DALYs (Disability-Adjusted Life Years)	Antigua and Barbuda	Both	Age-standardized	Rate	1995	592.162	674.564	517.496
DALYs (Disability-Adjusted Life Years)	Antigua and Barbuda	Both	Age-standardized	Rate	1996	549.447	624.464	479.92
DALYs (Disability-Adjusted Life Years)	Antigua and Barbuda	Both	Age-standardized	Rate	1997	548.221	622.959	478.329
DALYs (Disability-Adjusted Life Years)	Antigua and Barbuda	Both	Age-standardized	Rate	1998	543.834	616.302	475.913
DALYs (Disability-Adjusted Life Years)	Antigua and Barbuda	Both	Age-standardized	Rate	1999	528.719	598.398	463.094
DALYs (Disability-Adjusted Life Years)	Antigua and Barbuda	Both	Age-standardized	Rate	2000	526.367	595.401	460.482
DALYs (Disability-Adjusted Life Years)	Antigua and Barbuda	Both	Age-standardized	Rate	2001	482.107	545.491	421.787
DALYs (Disability-Adjusted Life Years)	Antigua and Barbuda	Both	Age-standardized	Rate	2002	473.464	535.451	414.966
DALYs (Disability-Adjusted Life Years)	Antigua and Barbuda	Both	Age-standardized	Rate	2003	454.186	512.548	398.96
DALYs (Disability-Adjusted Life Years)	Antigua and Barbuda	Both	Age-standardized	Rate	2004	438.33	494.682	384.206
DALYs (Disability-Adjusted Life Years)	Antigua and Barbuda	Both	Age-standardized	Rate	2005	426.385	482.173	373.753
DALYs (Disability-Adjusted Life Years)	Antigua and Barbuda	Both	Age-standardized	Rate	2006	426.085	482.416	373.731
DALYs (Disability-Adjusted Life Years)	Antigua and Barbuda	Both	Age-standardized	Rate	2007	463.417	527.562	405.122
DALYs (Disability-Adjusted Life Years)	Antigua and Barbuda	Both	Age-standardized	Rate	2008	454.235	518.488	396.635
DALYs (Disability-Adjusted Life Years)	Antigua and Barbuda	Both	Age-standardized	Rate	2009	406.663	462.215	355.256
DALYs (Disability-Adjusted Life Years)	Antigua and Barbuda	Both	Age-standardized	Rate	2010	402.423	458.919	351.779
DALYs (Disability-Adjusted Life Years)	Antigua and Barbuda	Both	Age-standardized	Rate	2011	404.801	461.467	353.695
DALYs (Disability-Adjusted Life Years)	Antigua and Barbuda	Both	Age-standardized	Rate	2012	402.804	458.237	352.286
DALYs (Disability-Adjusted Life Years)	Antigua and Barbuda	Both	Age-standardized	Rate	2013	396.268	448.651	347.317
DALYs (Disability-Adjusted Life Years)	Antigua and Barbuda	Both	Age-standardized	Rate	2014	401.092	454.237	351.458
DALYs (Disability-Adjusted Life Years)	Antigua and Barbuda	Both	Age-standardized	Rate	2015	399.66	452.717	350.379
DALYs (Disability-Adjusted Life Years)	Antigua and Barbuda	Both	Age-standardized	Rate	2016	393.141	447.717	343.83
DALYs (Disability-Adjusted Life Years)	Antigua and Barbuda	Both	Age-standardized	Rate	2017	375.383	429.222	327.116
DALYs (Disability-Adjusted Life Years)	Antigua and Barbuda	Both	Age-standardized	Rate	2018	370.479	426.679	320.849
DALYs (Disability-Adjusted Life Years)	Antigua and Barbuda	Both	Age-standardized	Rate	2019	369.568	429.282	316.968
DALYs (Disability-Adjusted Life Years)	Antigua and Barbuda	Both	Age-standardized	Rate	2020	341.318	403.447	285.689
DALYs (Disability-Adjusted Life Years)	Antigua and Barbuda	Both	Age-standardized	Rate	2021	342.471	396.997	293.696
DALYs (Disability-Adjusted Life Years)	Argentina	Both	Age-standardized	Rate	1990	524.543	595.017	460.765
DALYs (Disability-Adjusted Life Years)	Argentina	Both	Age-standardized	Rate	1991	512.395	582.728	449.29
DALYs (Disability-Adjusted Life Years)	Argentina	Both	Age-standardized	Rate	1992	500.128	569.643	438.866
DALYs (Disability-Adjusted Life Years)	Argentina	Both	Age-standardized	Rate	1993	484.598	551.138	426.014
DALYs (Disability-Adjusted Life Years)	Argentina	Both	Age-standardized	Rate	1994	479.567	544.033	420.867
DALYs (Disability-Adjusted Life Years)	Argentina	Both	Age-standardized	Rate	1995	473.887	536.451	416.568
DALYs (Disability-Adjusted Life Years)	Argentina	Both	Age-standardized	Rate	1996	485.31	548.578	427.424
DALYs (Disability-Adjusted Life Years)	Argentina	Both	Age-standardized	Rate	1997	512.499	578.911	451.708
DALYs (Disability-Adjusted Life Years)	Argentina	Both	Age-standardized	Rate	1998	511.324	578.477	451.205
DALYs (Disability-Adjusted Life Years)	Argentina	Both	Age-standardized	Rate	1999	509.25	576.392	448.826
DALYs (Disability-Adjusted Life Years)	Argentina	Both	Age-standardized	Rate	2000	485.041	549.251	426.171
DALYs (Disability-Adjusted Life Years)	Argentina	Both	Age-standardized	Rate	2001	476.086	539.279	417.822
DALYs (Disability-Adjusted Life Years)	Argentina	Both	Age-standardized	Rate	2002	476.646	540.016	418.059
DALYs (Disability-Adjusted Life Years)	Argentina	Both	Age-standardized	Rate	2003	467.799	531.745	410.079
DALYs (Disability-Adjusted Life Years)	Argentina	Both	Age-standardized	Rate	2004	464.426	527.779	408.057
DALYs (Disability-Adjusted Life Years)	Argentina	Both	Age-standardized	Rate	2005	456.797	518.34	400.543
DALYs (Disability-Adjusted Life Years)	Argentina	Both	Age-standardized	Rate	2006	442.856	501.826	388.088
DALYs (Disability-Adjusted Life Years)	Argentina	Both	Age-standardized	Rate	2007	439.604	498.218	385.97
DALYs (Disability-Adjusted Life Years)	Argentina	Both	Age-standardized	Rate	2008	426.919	485.505	374.79
DALYs (Disability-Adjusted Life Years)	Argentina	Both	Age-standardized	Rate	2009	415.036	471.964	365.013
DALYs (Disability-Adjusted Life Years)	Argentina	Both	Age-standardized	Rate	2010	406.744	462.698	357.677
DALYs (Disability-Adjusted Life Years)	Argentina	Both	Age-standardized	Rate	2011	398.765	453.491	350.322
DALYs (Disability-Adjusted Life Years)	Argentina	Both	Age-standardized	Rate	2012	397.078	451.903	347.733
DALYs (Disability-Adjusted Life Years)	Argentina	Both	Age-standardized	Rate	2013	390.792	444.601	340.85
DALYs (Disability-Adjusted Life Years)	Argentina	Both	Age-standardized	Rate	2014	384.55	437.427	334.33
DALYs (Disability-Adjusted Life Years)	Argentina	Both	Age-standardized	Rate	2015	378.708	431.774	329.352
DALYs (Disability-Adjusted Life Years)	Argentina	Both	Age-standardized	Rate	2016	376.892	430.273	327.65
DALYs (Disability-Adjusted Life Years)	Argentina	Both	Age-standardized	Rate	2017	366.53	420.402	317.437
DALYs (Disability-Adjusted Life Years)	Argentina	Both	Age-standardized	Rate	2018	361.215	413.849	313.163
DALYs (Disability-Adjusted Life Years)	Argentina	Both	Age-standardized	Rate	2019	352.223	404.265	303.826
DALYs (Disability-Adjusted Life Years)	Argentina	Both	Age-standardized	Rate	2020	340.505	391.326	292.417
DALYs (Disability-Adjusted Life Years)	Argentina	Both	Age-standardized	Rate	2021	312.859	359.715	267.292
DALYs (Disability-Adjusted Life Years)	Armenia	Both	Age-standardized	Rate	1990	931.524	998.51	860.142
DALYs (Disability-Adjusted Life Years)	Armenia	Both	Age-standardized	Rate	1991	907.272	971.221	834.926
DALYs (Disability-Adjusted Life Years)	Armenia	Both	Age-standardized	Rate	1992	925.658	992.619	855.514
DALYs (Disability-Adjusted Life Years)	Armenia	Both	Age-standardized	Rate	1993	857.231	922.066	792.413
DALYs (Disability-Adjusted Life Years)	Armenia	Both	Age-standardized	Rate	1994	766.558	824.61	705.565
DALYs (Disability-Adjusted Life Years)	Armenia	Both	Age-standardized	Rate	1995	725.992	782.423	666.54
DALYs (Disability-Adjusted Life Years)	Armenia	Both	Age-standardized	Rate	1996	722.69	781.753	665.102
DALYs (Disability-Adjusted Life Years)	Armenia	Both	Age-standardized	Rate	1997	675.563	732.614	620.68
DALYs (Disability-Adjusted Life Years)	Armenia	Both	Age-standardized	Rate	1998	661.604	716.338	607.437
DALYs (Disability-Adjusted Life Years)	Armenia	Both	Age-standardized	Rate	1999	645.497	696.879	594.113
DALYs (Disability-Adjusted Life Years)	Armenia	Both	Age-standardized	Rate	2000	611.193	661.049	564.347
DALYs (Disability-Adjusted Life Years)	Armenia	Both	Age-standardized	Rate	2001	619.238	666.131	573.624
DALYs (Disability-Adjusted Life Years)	Armenia	Both	Age-standardized	Rate	2002	587.025	630.592	545.606
DALYs (Disability-Adjusted Life Years)	Armenia	Both	Age-standardized	Rate	2003	606.97	650.686	566.045
DALYs (Disability-Adjusted Life Years)	Armenia	Both	Age-standardized	Rate	2004	594.585	635.986	553.471
DALYs (Disability-Adjusted Life Years)	Armenia	Both	Age-standardized	Rate	2005	579.167	622.691	537.11
DALYs (Disability-Adjusted Life Years)	Armenia	Both	Age-standardized	Rate	2006	569.993	612.748	528.663
DALYs (Disability-Adjusted Life Years)	Armenia	Both	Age-standardized	Rate	2007	592.211	638.18	548.804
DALYs (Disability-Adjusted Life Years)	Armenia	Both	Age-standardized	Rate	2008	584.627	632.15	540.56
DALYs (Disability-Adjusted Life Years)	Armenia	Both	Age-standardized	Rate	2009	564.096	610.145	521.19
DALYs (Disability-Adjusted Life Years)	Armenia	Both	Age-standardized	Rate	2010	553.931	597.437	512.197
DALYs (Disability-Adjusted Life Years)	Armenia	Both	Age-standardized	Rate	2011	535.935	576.881	494.575
DALYs (Disability-Adjusted Life Years)	Armenia	Both	Age-standardized	Rate	2012	499.88	537.718	462.094
DALYs (Disability-Adjusted Life Years)	Armenia	Both	Age-standardized	Rate	2013	476.244	512.233	440.789
DALYs (Disability-Adjusted Life Years)	Armenia	Both	Age-standardized	Rate	2014	478.73	514.793	442.634
DALYs (Disability-Adjusted Life Years)	Armenia	Both	Age-standardized	Rate	2015	493.779	534.005	456.176
DALYs (Disability-Adjusted Life Years)	Armenia	Both	Age-standardized	Rate	2016	488.963	530.676	448.289
DALYs (Disability-Adjusted Life Years)	Armenia	Both	Age-standardized	Rate	2017	442.095	480.593	403.74
DALYs (Disability-Adjusted Life Years)	Armenia	Both	Age-standardized	Rate	2018	428.766	466.692	391.498
DALYs (Disability-Adjusted Life Years)	Armenia	Both	Age-standardized	Rate	2019	426.839	464.354	388.414
DALYs (Disability-Adjusted Life Years)	Armenia	Both	Age-standardized	Rate	2020	420.544	464.632	375.543
DALYs (Disability-Adjusted Life Years)	Armenia	Both	Age-standardized	Rate	2021	410.898	473.595	357.573
DALYs (Disability-Adjusted Life Years)	Australia	Both	Age-standardized	Rate	1990	257.254	288.742	226.998
DALYs (Disability-Adjusted Life Years)	Australia	Both	Age-standardized	Rate	1991	248.873	279.313	219.83
DALYs (Disability-Adjusted Life Years)	Australia	Both	Age-standardized	Rate	1992	240.963	271.06	212.924
DALYs (Disability-Adjusted Life Years)	Australia	Both	Age-standardized	Rate	1993	233.094	262.057	205.668
DALYs (Disability-Adjusted Life Years)	Australia	Both	Age-standardized	Rate	1994	229.516	257.584	202.613
DALYs (Disability-Adjusted Life Years)	Australia	Both	Age-standardized	Rate	1995	224.013	251.209	198.145
DALYs (Disability-Adjusted Life Years)	Australia	Both	Age-standardized	Rate	1996	216.764	243.382	191.656
DALYs (Disability-Adjusted Life Years)	Australia	Both	Age-standardized	Rate	1997	212.647	238.396	187.918
DALYs (Disability-Adjusted Life Years)	Australia	Both	Age-standardized	Rate	1998	207.03	232.855	182.722
DALYs (Disability-Adjusted Life Years)	Australia	Both	Age-standardized	Rate	1999	201.347	226.592	177.569
DALYs (Disability-Adjusted Life Years)	Australia	Both	Age-standardized	Rate	2000	194.305	218.923	171.176
DALYs (Disability-Adjusted Life Years)	Australia	Both	Age-standardized	Rate	2001	187.077	210.999	164.763
DALYs (Disability-Adjusted Life Years)	Australia	Both	Age-standardized	Rate	2002	184.328	207.704	162.251
DALYs (Disability-Adjusted Life Years)	Australia	Both	Age-standardized	Rate	2003	180.695	203.631	158.839
DALYs (Disability-Adjusted Life Years)	Australia	Both	Age-standardized	Rate	2004	175.482	198.054	154.283
DALYs (Disability-Adjusted Life Years)	Australia	Both	Age-standardized	Rate	2005	168.575	190.14	147.805
DALYs (Disability-Adjusted Life Years)	Australia	Both	Age-standardized	Rate	2006	166.477	187.853	145.853
DALYs (Disability-Adjusted Life Years)	Australia	Both	Age-standardized	Rate	2007	163.933	185.078	143.797
DALYs (Disability-Adjusted Life Years)	Australia	Both	Age-standardized	Rate	2008	162.396	183.547	142.287
DALYs (Disability-Adjusted Life Years)	Australia	Both	Age-standardized	Rate	2009	158.499	179.638	138.801
DALYs (Disability-Adjusted Life Years)	Australia	Both	Age-standardized	Rate	2010	156.222	177.557	136.602
DALYs (Disability-Adjusted Life Years)	Australia	Both	Age-standardized	Rate	2011	152.221	173.185	132.835
DALYs (Disability-Adjusted Life Years)	Australia	Both	Age-standardized	Rate	2012	147.771	168.053	129.041
DALYs (Disability-Adjusted Life Years)	Australia	Both	Age-standardized	Rate	2013	146.587	166.372	127.772
DALYs (Disability-Adjusted Life Years)	Australia	Both	Age-standardized	Rate	2014	143.282	162.613	124.702
DALYs (Disability-Adjusted Life Years)	Australia	Both	Age-standardized	Rate	2015	144.62	164.111	125.669
DALYs (Disability-Adjusted Life Years)	Australia	Both	Age-standardized	Rate	2016	140.224	159.483	121.322
DALYs (Disability-Adjusted Life Years)	Australia	Both	Age-standardized	Rate	2017	138.09	157.377	118.92
DALYs (Disability-Adjusted Life Years)	Australia	Both	Age-standardized	Rate	2018	133.869	152.939	114.897
DALYs (Disability-Adjusted Life Years)	Australia	Both	Age-standardized	Rate	2019	136.101	156.115	116.392
DALYs (Disability-Adjusted Life Years)	Australia	Both	Age-standardized	Rate	2020	126.942	146.249	108.044
DALYs (Disability-Adjusted Life Years)	Australia	Both	Age-standardized	Rate	2021	128.928	148.578	109.769
DALYs (Disability-Adjusted Life Years)	Austria	Both	Age-standardized	Rate	1990	557.437	620.606	494.52
DALYs (Disability-Adjusted Life Years)	Austria	Both	Age-standardized	Rate	1991	541.439	603.977	480.612
DALYs (Disability-Adjusted Life Years)	Austria	Both	Age-standardized	Rate	1992	519.096	579.335	460.228
DALYs (Disability-Adjusted Life Years)	Austria	Both	Age-standardized	Rate	1993	508.156	566.217	450.5
DALYs (Disability-Adjusted Life Years)	Austria	Both	Age-standardized	Rate	1994	489.05	545.267	433.246
DALYs (Disability-Adjusted Life Years)	Austria	Both	Age-standardized	Rate	1995	458.799	510.841	406.492
DALYs (Disability-Adjusted Life Years)	Austria	Both	Age-standardized	Rate	1996	439.263	490.044	389.431
DALYs (Disability-Adjusted Life Years)	Austria	Both	Age-standardized	Rate	1997	408.031	455.555	361.9
DALYs (Disability-Adjusted Life Years)	Austria	Both	Age-standardized	Rate	1998	384.573	429.319	340.89
DALYs (Disability-Adjusted Life Years)	Austria	Both	Age-standardized	Rate	1999	362.07	404.972	320.474
DALYs (Disability-Adjusted Life Years)	Austria	Both	Age-standardized	Rate	2000	343.151	383.372	302.77
DALYs (Disability-Adjusted Life Years)	Austria	Both	Age-standardized	Rate	2001	322.948	360.691	284.783
DALYs (Disability-Adjusted Life Years)	Austria	Both	Age-standardized	Rate	2002	307.768	343.924	270.921
DALYs (Disability-Adjusted Life Years)	Austria	Both	Age-standardized	Rate	2003	302.203	337.267	266.083
DALYs (Disability-Adjusted Life Years)	Austria	Both	Age-standardized	Rate	2004	296.45	331.468	260.994
DALYs (Disability-Adjusted Life Years)	Austria	Both	Age-standardized	Rate	2005	279.03	312.355	245.728
DALYs (Disability-Adjusted Life Years)	Austria	Both	Age-standardized	Rate	2006	265.227	297.295	233.627
DALYs (Disability-Adjusted Life Years)	Austria	Both	Age-standardized	Rate	2007	251.445	281.966	221.572
DALYs (Disability-Adjusted Life Years)	Austria	Both	Age-standardized	Rate	2008	247.824	277.883	218.535
DALYs (Disability-Adjusted Life Years)	Austria	Both	Age-standardized	Rate	2009	242.198	272.078	213.653
DALYs (Disability-Adjusted Life Years)	Austria	Both	Age-standardized	Rate	2010	229.737	258.392	202.338
DALYs (Disability-Adjusted Life Years)	Austria	Both	Age-standardized	Rate	2011	233.079	262.342	205.217
DALYs (Disability-Adjusted Life Years)	Austria	Both	Age-standardized	Rate	2012	232.131	261.471	203.366
DALYs (Disability-Adjusted Life Years)	Austria	Both	Age-standardized	Rate	2013	222.081	250.493	194.484
DALYs (Disability-Adjusted Life Years)	Austria	Both	Age-standardized	Rate	2014	211.43	238.797	184.962
DALYs (Disability-Adjusted Life Years)	Austria	Both	Age-standardized	Rate	2015	204.603	231.668	178.52
DALYs (Disability-Adjusted Life Years)	Austria	Both	Age-standardized	Rate	2016	193.501	219.099	168.409
DALYs (Disability-Adjusted Life Years)	Austria	Both	Age-standardized	Rate	2017	189.749	215.256	164.637
DALYs (Disability-Adjusted Life Years)	Austria	Both	Age-standardized	Rate	2018	184.058	209.333	159.234
DALYs (Disability-Adjusted Life Years)	Austria	Both	Age-standardized	Rate	2019	177.29	202.761	152.371
DALYs (Disability-Adjusted Life Years)	Austria	Both	Age-standardized	Rate	2020	168.746	193.565	144.547
DALYs (Disability-Adjusted Life Years)	Austria	Both	Age-standardized	Rate	2021	159.642	184.618	136.342
DALYs (Disability-Adjusted Life Years)	Azerbaijan	Both	Age-standardized	Rate	1990	1110.62	1331.84	893.308
DALYs (Disability-Adjusted Life Years)	Azerbaijan	Both	Age-standardized	Rate	1991	1128.23	1361.4	914.137
DALYs (Disability-Adjusted Life Years)	Azerbaijan	Both	Age-standardized	Rate	1992	1181.87	1437.94	957.96
DALYs (Disability-Adjusted Life Years)	Azerbaijan	Both	Age-standardized	Rate	1993	1189.93	1453.46	963.586
DALYs (Disability-Adjusted Life Years)	Azerbaijan	Both	Age-standardized	Rate	1994	1188.76	1457	971.328
DALYs (Disability-Adjusted Life Years)	Azerbaijan	Both	Age-standardized	Rate	1995	1147.56	1412.33	939.731
DALYs (Disability-Adjusted Life Years)	Azerbaijan	Both	Age-standardized	Rate	1996	1095.66	1354.9	895.856
DALYs (Disability-Adjusted Life Years)	Azerbaijan	Both	Age-standardized	Rate	1997	1036.26	1281.49	851.997
DALYs (Disability-Adjusted Life Years)	Azerbaijan	Both	Age-standardized	Rate	1998	995.366	1246.54	814.117
DALYs (Disability-Adjusted Life Years)	Azerbaijan	Both	Age-standardized	Rate	1999	964.687	1219.46	793.069
DALYs (Disability-Adjusted Life Years)	Azerbaijan	Both	Age-standardized	Rate	2000	933.127	1203.19	763.02
DALYs (Disability-Adjusted Life Years)	Azerbaijan	Both	Age-standardized	Rate	2001	886.976	1163.88	722.594
DALYs (Disability-Adjusted Life Years)	Azerbaijan	Both	Age-standardized	Rate	2002	881.803	1159.88	712.056
DALYs (Disability-Adjusted Life Years)	Azerbaijan	Both	Age-standardized	Rate	2003	888.927	1166.04	720.341
DALYs (Disability-Adjusted Life Years)	Azerbaijan	Both	Age-standardized	Rate	2004	885.348	1166.48	708.899
DALYs (Disability-Adjusted Life Years)	Azerbaijan	Both	Age-standardized	Rate	2005	890.042	1188.09	707.1
DALYs (Disability-Adjusted Life Years)	Azerbaijan	Both	Age-standardized	Rate	2006	855.845	1156.11	678.557
DALYs (Disability-Adjusted Life Years)	Azerbaijan	Both	Age-standardized	Rate	2007	815.517	1107.04	646.384
DALYs (Disability-Adjusted Life Years)	Azerbaijan	Both	Age-standardized	Rate	2008	808.404	1083.78	641.847
DALYs (Disability-Adjusted Life Years)	Azerbaijan	Both	Age-standardized	Rate	2009	792.454	1059.09	630.131
DALYs (Disability-Adjusted Life Years)	Azerbaijan	Both	Age-standardized	Rate	2010	779.327	1047	618.956
DALYs (Disability-Adjusted Life Years)	Azerbaijan	Both	Age-standardized	Rate	2011	759.412	1019.28	604.546
DALYs (Disability-Adjusted Life Years)	Azerbaijan	Both	Age-standardized	Rate	2012	741.035	991.205	586.837
DALYs (Disability-Adjusted Life Years)	Azerbaijan	Both	Age-standardized	Rate	2013	713.451	952.51	560.309
DALYs (Disability-Adjusted Life Years)	Azerbaijan	Both	Age-standardized	Rate	2014	692.738	922.864	542.077
DALYs (Disability-Adjusted Life Years)	Azerbaijan	Both	Age-standardized	Rate	2015	676.757	908.829	529.928
DALYs (Disability-Adjusted Life Years)	Azerbaijan	Both	Age-standardized	Rate	2016	664.362	889.859	522.592
DALYs (Disability-Adjusted Life Years)	Azerbaijan	Both	Age-standardized	Rate	2017	658.896	875.273	518.946
DALYs (Disability-Adjusted Life Years)	Azerbaijan	Both	Age-standardized	Rate	2018	621.709	835.508	490.327
DALYs (Disability-Adjusted Life Years)	Azerbaijan	Both	Age-standardized	Rate	2019	602.582	812.734	470.959
DALYs (Disability-Adjusted Life Years)	Azerbaijan	Both	Age-standardized	Rate	2020	569.291	769.31	441.572
DALYs (Disability-Adjusted Life Years)	Azerbaijan	Both	Age-standardized	Rate	2021	554.148	751.747	415.786
DALYs (Disability-Adjusted Life Years)	Bahamas	Both	Age-standardized	Rate	1990	552.13	629.553	483.49
DALYs (Disability-Adjusted Life Years)	Bahamas	Both	Age-standardized	Rate	1991	513.361	586.131	447.533
DALYs (Disability-Adjusted Life Years)	Bahamas	Both	Age-standardized	Rate	1992	506.742	580.252	442.208
DALYs (Disability-Adjusted Life Years)	Bahamas	Both	Age-standardized	Rate	1993	501.774	572.295	438.03
DALYs (Disability-Adjusted Life Years)	Bahamas	Both	Age-standardized	Rate	1994	521.467	594.907	454.29
DALYs (Disability-Adjusted Life Years)	Bahamas	Both	Age-standardized	Rate	1995	504.962	574.964	439.312
DALYs (Disability-Adjusted Life Years)	Bahamas	Both	Age-standardized	Rate	1996	517.426	588.969	450.18
DALYs (Disability-Adjusted Life Years)	Bahamas	Both	Age-standardized	Rate	1997	494.728	564.497	430.446
DALYs (Disability-Adjusted Life Years)	Bahamas	Both	Age-standardized	Rate	1998	483.662	550.928	421.729
DALYs (Disability-Adjusted Life Years)	Bahamas	Both	Age-standardized	Rate	1999	482.338	548.791	421.308
DALYs (Disability-Adjusted Life Years)	Bahamas	Both	Age-standardized	Rate	2000	474.483	539.469	413.592
DALYs (Disability-Adjusted Life Years)	Bahamas	Both	Age-standardized	Rate	2001	461.588	525.043	400.785
DALYs (Disability-Adjusted Life Years)	Bahamas	Both	Age-standardized	Rate	2002	456.386	518.799	395.944
DALYs (Disability-Adjusted Life Years)	Bahamas	Both	Age-standardized	Rate	2003	439.928	499.584	382.371
DALYs (Disability-Adjusted Life Years)	Bahamas	Both	Age-standardized	Rate	2004	439.801	499.842	383.142
DALYs (Disability-Adjusted Life Years)	Bahamas	Both	Age-standardized	Rate	2005	404.907	457.89	353.666
DALYs (Disability-Adjusted Life Years)	Bahamas	Both	Age-standardized	Rate	2006	403.176	456.52	352.453
DALYs (Disability-Adjusted Life Years)	Bahamas	Both	Age-standardized	Rate	2007	387.794	439.853	340.034
DALYs (Disability-Adjusted Life Years)	Bahamas	Both	Age-standardized	Rate	2008	382.354	433.872	335.537
DALYs (Disability-Adjusted Life Years)	Bahamas	Both	Age-standardized	Rate	2009	373.613	425.936	327.991
DALYs (Disability-Adjusted Life Years)	Bahamas	Both	Age-standardized	Rate	2010	379.948	432.376	333.24
DALYs (Disability-Adjusted Life Years)	Bahamas	Both	Age-standardized	Rate	2011	382.778	436.1	335.226
DALYs (Disability-Adjusted Life Years)	Bahamas	Both	Age-standardized	Rate	2012	369.154	420.57	322.599
DALYs (Disability-Adjusted Life Years)	Bahamas	Both	Age-standardized	Rate	2013	373.539	425.052	325.485
DALYs (Disability-Adjusted Life Years)	Bahamas	Both	Age-standardized	Rate	2014	377.817	432.477	327.355
DALYs (Disability-Adjusted Life Years)	Bahamas	Both	Age-standardized	Rate	2015	369.364	426.69	316.296
DALYs (Disability-Adjusted Life Years)	Bahamas	Both	Age-standardized	Rate	2016	370.076	434.74	310.657
DALYs (Disability-Adjusted Life Years)	Bahamas	Both	Age-standardized	Rate	2017	360.607	431.626	297.784
DALYs (Disability-Adjusted Life Years)	Bahamas	Both	Age-standardized	Rate	2018	354.084	432.367	287.533
DALYs (Disability-Adjusted Life Years)	Bahamas	Both	Age-standardized	Rate	2019	349.429	433.055	278.827
DALYs (Disability-Adjusted Life Years)	Bahamas	Both	Age-standardized	Rate	2020	343.115	431.66	270.298
DALYs (Disability-Adjusted Life Years)	Bahamas	Both	Age-standardized	Rate	2021	338.262	431.2	264.757
DALYs (Disability-Adjusted Life Years)	Bahrain	Both	Age-standardized	Rate	1990	482.318	625.143	368.233
DALYs (Disability-Adjusted Life Years)	Bahrain	Both	Age-standardized	Rate	1991	482.46	623.52	369.223
DALYs (Disability-Adjusted Life Years)	Bahrain	Both	Age-standardized	Rate	1992	473.927	609.85	364.635
DALYs (Disability-Adjusted Life Years)	Bahrain	Both	Age-standardized	Rate	1993	460.728	592.267	357.017
DALYs (Disability-Adjusted Life Years)	Bahrain	Both	Age-standardized	Rate	1994	461.228	595.045	355.509
DALYs (Disability-Adjusted Life Years)	Bahrain	Both	Age-standardized	Rate	1995	462.936	599.789	355.801
DALYs (Disability-Adjusted Life Years)	Bahrain	Both	Age-standardized	Rate	1996	456.639	590.905	351.268
DALYs (Disability-Adjusted Life Years)	Bahrain	Both	Age-standardized	Rate	1997	453.522	583.902	350.301
DALYs (Disability-Adjusted Life Years)	Bahrain	Both	Age-standardized	Rate	1998	439.08	566.64	340.281
DALYs (Disability-Adjusted Life Years)	Bahrain	Both	Age-standardized	Rate	1999	429.635	551.023	333.699
DALYs (Disability-Adjusted Life Years)	Bahrain	Both	Age-standardized	Rate	2000	418.907	536.761	326.522
DALYs (Disability-Adjusted Life Years)	Bahrain	Both	Age-standardized	Rate	2001	420.9	537.716	327.587
DALYs (Disability-Adjusted Life Years)	Bahrain	Both	Age-standardized	Rate	2002	415.633	527.51	323.341
DALYs (Disability-Adjusted Life Years)	Bahrain	Both	Age-standardized	Rate	2003	419.76	529.661	326.773
DALYs (Disability-Adjusted Life Years)	Bahrain	Both	Age-standardized	Rate	2004	410.503	517.407	319.809
DALYs (Disability-Adjusted Life Years)	Bahrain	Both	Age-standardized	Rate	2005	392.712	494.404	306.443
DALYs (Disability-Adjusted Life Years)	Bahrain	Both	Age-standardized	Rate	2006	371.263	467.661	289.971
DALYs (Disability-Adjusted Life Years)	Bahrain	Both	Age-standardized	Rate	2007	349.065	439.457	270.91
DALYs (Disability-Adjusted Life Years)	Bahrain	Both	Age-standardized	Rate	2008	328.121	412.495	252.516
DALYs (Disability-Adjusted Life Years)	Bahrain	Both	Age-standardized	Rate	2009	308.041	388.427	236.903
DALYs (Disability-Adjusted Life Years)	Bahrain	Both	Age-standardized	Rate	2010	292.811	370.336	224.863
DALYs (Disability-Adjusted Life Years)	Bahrain	Both	Age-standardized	Rate	2011	278.714	353.232	213.332
DALYs (Disability-Adjusted Life Years)	Bahrain	Both	Age-standardized	Rate	2012	262.886	332.609	202.061
DALYs (Disability-Adjusted Life Years)	Bahrain	Both	Age-standardized	Rate	2013	245.511	312.007	188.629
DALYs (Disability-Adjusted Life Years)	Bahrain	Both	Age-standardized	Rate	2014	225.462	287.564	173.595
DALYs (Disability-Adjusted Life Years)	Bahrain	Both	Age-standardized	Rate	2015	220.361	283.178	168.716
DALYs (Disability-Adjusted Life Years)	Bahrain	Both	Age-standardized	Rate	2016	221.63	286.972	169.538
DALYs (Disability-Adjusted Life Years)	Bahrain	Both	Age-standardized	Rate	2017	217.693	282.557	164.947
DALYs (Disability-Adjusted Life Years)	Bahrain	Both	Age-standardized	Rate	2018	211.159	275.594	158.816
DALYs (Disability-Adjusted Life Years)	Bahrain	Both	Age-standardized	Rate	2019	207.823	273.206	156.901
DALYs (Disability-Adjusted Life Years)	Bahrain	Both	Age-standardized	Rate	2020	209.036	275.667	155.471
DALYs (Disability-Adjusted Life Years)	Bahrain	Both	Age-standardized	Rate	2021	210.421	280.375	154.978
DALYs (Disability-Adjusted Life Years)	Bangladesh	Both	Age-standardized	Rate	1990	435.927	607.545	282.847
DALYs (Disability-Adjusted Life Years)	Bangladesh	Both	Age-standardized	Rate	1991	402.312	559.771	262.613
DALYs (Disability-Adjusted Life Years)	Bangladesh	Both	Age-standardized	Rate	1992	396.066	550.725	261.375
DALYs (Disability-Adjusted Life Years)	Bangladesh	Both	Age-standardized	Rate	1993	386.686	538.151	257.631
DALYs (Disability-Adjusted Life Years)	Bangladesh	Both	Age-standardized	Rate	1994	376.192	519.626	251.464
DALYs (Disability-Adjusted Life Years)	Bangladesh	Both	Age-standardized	Rate	1995	377.528	518.15	251.984
DALYs (Disability-Adjusted Life Years)	Bangladesh	Both	Age-standardized	Rate	1996	365.756	497.937	246.845
DALYs (Disability-Adjusted Life Years)	Bangladesh	Both	Age-standardized	Rate	1997	354.103	481.514	238.399
DALYs (Disability-Adjusted Life Years)	Bangladesh	Both	Age-standardized	Rate	1998	342.337	465.712	230.63
DALYs (Disability-Adjusted Life Years)	Bangladesh	Both	Age-standardized	Rate	1999	338.539	457.167	228.775
DALYs (Disability-Adjusted Life Years)	Bangladesh	Both	Age-standardized	Rate	2000	340.164	460.601	229.842
DALYs (Disability-Adjusted Life Years)	Bangladesh	Both	Age-standardized	Rate	2001	334.41	452.54	225.577
DALYs (Disability-Adjusted Life Years)	Bangladesh	Both	Age-standardized	Rate	2002	333.138	451.085	225.031
DALYs (Disability-Adjusted Life Years)	Bangladesh	Both	Age-standardized	Rate	2003	328.202	443.866	221.911
DALYs (Disability-Adjusted Life Years)	Bangladesh	Both	Age-standardized	Rate	2004	318.692	431.866	214.862
DALYs (Disability-Adjusted Life Years)	Bangladesh	Both	Age-standardized	Rate	2005	316.966	430.999	213.479
DALYs (Disability-Adjusted Life Years)	Bangladesh	Both	Age-standardized	Rate	2006	318.103	431.495	212.511
DALYs (Disability-Adjusted Life Years)	Bangladesh	Both	Age-standardized	Rate	2007	314.739	428.422	211.141
DALYs (Disability-Adjusted Life Years)	Bangladesh	Both	Age-standardized	Rate	2008	304.484	412.189	204.366
DALYs (Disability-Adjusted Life Years)	Bangladesh	Both	Age-standardized	Rate	2009	294.409	399.818	197.83
DALYs (Disability-Adjusted Life Years)	Bangladesh	Both	Age-standardized	Rate	2010	286.24	387.623	192.746
DALYs (Disability-Adjusted Life Years)	Bangladesh	Both	Age-standardized	Rate	2011	265.654	359.475	178.929
DALYs (Disability-Adjusted Life Years)	Bangladesh	Both	Age-standardized	Rate	2012	248.758	338.432	167.594
DALYs (Disability-Adjusted Life Years)	Bangladesh	Both	Age-standardized	Rate	2013	239.366	326.198	160.418
DALYs (Disability-Adjusted Life Years)	Bangladesh	Both	Age-standardized	Rate	2014	233.498	319.976	154.832
DALYs (Disability-Adjusted Life Years)	Bangladesh	Both	Age-standardized	Rate	2015	227.046	315.417	149.889
DALYs (Disability-Adjusted Life Years)	Bangladesh	Both	Age-standardized	Rate	2016	224.401	313.418	148.091
DALYs (Disability-Adjusted Life Years)	Bangladesh	Both	Age-standardized	Rate	2017	225.926	317.214	148.476
DALYs (Disability-Adjusted Life Years)	Bangladesh	Both	Age-standardized	Rate	2018	221.857	312.97	145.212
DALYs (Disability-Adjusted Life Years)	Bangladesh	Both	Age-standardized	Rate	2019	217.482	307.241	142.66
DALYs (Disability-Adjusted Life Years)	Bangladesh	Both	Age-standardized	Rate	2020	214.314	302.8	140.095
DALYs (Disability-Adjusted Life Years)	Bangladesh	Both	Age-standardized	Rate	2021	210.684	300.429	136.675
DALYs (Disability-Adjusted Life Years)	Barbados	Both	Age-standardized	Rate	1990	613.752	690.202	541.678
DALYs (Disability-Adjusted Life Years)	Barbados	Both	Age-standardized	Rate	1991	596.903	671.594	527.188
DALYs (Disability-Adjusted Life Years)	Barbados	Both	Age-standardized	Rate	1992	571.67	644.834	506.685
DALYs (Disability-Adjusted Life Years)	Barbados	Both	Age-standardized	Rate	1993	552.579	623.074	488.77
DALYs (Disability-Adjusted Life Years)	Barbados	Both	Age-standardized	Rate	1994	547.664	617.358	484.458
DALYs (Disability-Adjusted Life Years)	Barbados	Both	Age-standardized	Rate	1995	519.469	586.806	457.682
DALYs (Disability-Adjusted Life Years)	Barbados	Both	Age-standardized	Rate	1996	515.154	583.867	455.583
DALYs (Disability-Adjusted Life Years)	Barbados	Both	Age-standardized	Rate	1997	531.007	601.702	468.336
DALYs (Disability-Adjusted Life Years)	Barbados	Both	Age-standardized	Rate	1998	564.504	640.793	496.527
DALYs (Disability-Adjusted Life Years)	Barbados	Both	Age-standardized	Rate	1999	554.998	628.103	489.223
DALYs (Disability-Adjusted Life Years)	Barbados	Both	Age-standardized	Rate	2000	546.972	615.83	482.63
DALYs (Disability-Adjusted Life Years)	Barbados	Both	Age-standardized	Rate	2001	512.409	576.93	453.216
DALYs (Disability-Adjusted Life Years)	Barbados	Both	Age-standardized	Rate	2002	513.465	577.75	454.734
DALYs (Disability-Adjusted Life Years)	Barbados	Both	Age-standardized	Rate	2003	505.93	568.646	447.877
DALYs (Disability-Adjusted Life Years)	Barbados	Both	Age-standardized	Rate	2004	507.936	571.166	450.76
DALYs (Disability-Adjusted Life Years)	Barbados	Both	Age-standardized	Rate	2005	477.073	534.774	423.666
DALYs (Disability-Adjusted Life Years)	Barbados	Both	Age-standardized	Rate	2006	471.413	529.257	418.194
DALYs (Disability-Adjusted Life Years)	Barbados	Both	Age-standardized	Rate	2007	434.363	486.995	384.957
DALYs (Disability-Adjusted Life Years)	Barbados	Both	Age-standardized	Rate	2008	421.8	473.112	373.575
DALYs (Disability-Adjusted Life Years)	Barbados	Both	Age-standardized	Rate	2009	401.214	450.952	354.994
DALYs (Disability-Adjusted Life Years)	Barbados	Both	Age-standardized	Rate	2010	403.192	453.573	356.649
DALYs (Disability-Adjusted Life Years)	Barbados	Both	Age-standardized	Rate	2011	387.459	436.077	342.102
DALYs (Disability-Adjusted Life Years)	Barbados	Both	Age-standardized	Rate	2012	378.967	427.168	333.369
DALYs (Disability-Adjusted Life Years)	Barbados	Both	Age-standardized	Rate	2013	381.725	432.742	333.125
DALYs (Disability-Adjusted Life Years)	Barbados	Both	Age-standardized	Rate	2014	379.743	437.343	325.871
DALYs (Disability-Adjusted Life Years)	Barbados	Both	Age-standardized	Rate	2015	374.509	438.624	316.139
DALYs (Disability-Adjusted Life Years)	Barbados	Both	Age-standardized	Rate	2016	371.046	441.849	306.415
DALYs (Disability-Adjusted Life Years)	Barbados	Both	Age-standardized	Rate	2017	368.885	445.473	299.572
DALYs (Disability-Adjusted Life Years)	Barbados	Both	Age-standardized	Rate	2018	369.124	449.233	294.517
DALYs (Disability-Adjusted Life Years)	Barbados	Both	Age-standardized	Rate	2019	375.143	461.376	294.386
DALYs (Disability-Adjusted Life Years)	Barbados	Both	Age-standardized	Rate	2020	354.125	449.874	271.446
DALYs (Disability-Adjusted Life Years)	Barbados	Both	Age-standardized	Rate	2021	338.197	436.258	251.461
DALYs (Disability-Adjusted Life Years)	Belarus	Both	Age-standardized	Rate	1990	1341.74	1502.53	1194.42
DALYs (Disability-Adjusted Life Years)	Belarus	Both	Age-standardized	Rate	1991	1367.28	1535.45	1216.88
DALYs (Disability-Adjusted Life Years)	Belarus	Both	Age-standardized	Rate	1992	1364.61	1534.36	1212.62
DALYs (Disability-Adjusted Life Years)	Belarus	Both	Age-standardized	Rate	1993	1364.51	1533.94	1213.94
DALYs (Disability-Adjusted Life Years)	Belarus	Both	Age-standardized	Rate	1994	1301	1467.53	1155.12
DALYs (Disability-Adjusted Life Years)	Belarus	Both	Age-standardized	Rate	1995	1248.08	1408.63	1106.19
DALYs (Disability-Adjusted Life Years)	Belarus	Both	Age-standardized	Rate	1996	1215.01	1370.14	1076.03
DALYs (Disability-Adjusted Life Years)	Belarus	Both	Age-standardized	Rate	1997	1207.45	1356.84	1067.23
DALYs (Disability-Adjusted Life Years)	Belarus	Both	Age-standardized	Rate	1998	1211.84	1362.66	1071.75
DALYs (Disability-Adjusted Life Years)	Belarus	Both	Age-standardized	Rate	1999	1200.32	1347.29	1060.67
DALYs (Disability-Adjusted Life Years)	Belarus	Both	Age-standardized	Rate	2000	1081	1215.74	955.464
DALYs (Disability-Adjusted Life Years)	Belarus	Both	Age-standardized	Rate	2001	1073.38	1208.75	946.873
DALYs (Disability-Adjusted Life Years)	Belarus	Both	Age-standardized	Rate	2002	1010.77	1141.89	890.322
DALYs (Disability-Adjusted Life Years)	Belarus	Both	Age-standardized	Rate	2003	927.093	1048.38	814.636
DALYs (Disability-Adjusted Life Years)	Belarus	Both	Age-standardized	Rate	2004	904.175	1018.71	795.451
DALYs (Disability-Adjusted Life Years)	Belarus	Both	Age-standardized	Rate	2005	922.625	1039.31	812.24
DALYs (Disability-Adjusted Life Years)	Belarus	Both	Age-standardized	Rate	2006	860.698	971.715	757.822
DALYs (Disability-Adjusted Life Years)	Belarus	Both	Age-standardized	Rate	2007	784.854	887.394	691.75
DALYs (Disability-Adjusted Life Years)	Belarus	Both	Age-standardized	Rate	2008	782.54	886.077	690.854
DALYs (Disability-Adjusted Life Years)	Belarus	Both	Age-standardized	Rate	2009	764.956	865.229	673.786
DALYs (Disability-Adjusted Life Years)	Belarus	Both	Age-standardized	Rate	2010	753.535	854.33	663.311
DALYs (Disability-Adjusted Life Years)	Belarus	Both	Age-standardized	Rate	2011	721.861	821.355	633.588
DALYs (Disability-Adjusted Life Years)	Belarus	Both	Age-standardized	Rate	2012	623.354	708.871	544.47
DALYs (Disability-Adjusted Life Years)	Belarus	Both	Age-standardized	Rate	2013	606.772	687.571	531.886
DALYs (Disability-Adjusted Life Years)	Belarus	Both	Age-standardized	Rate	2014	575.871	654.75	502.841
DALYs (Disability-Adjusted Life Years)	Belarus	Both	Age-standardized	Rate	2015	541.829	616.334	471.235
DALYs (Disability-Adjusted Life Years)	Belarus	Both	Age-standardized	Rate	2016	528.683	601.502	459.385
DALYs (Disability-Adjusted Life Years)	Belarus	Both	Age-standardized	Rate	2017	507.898	578.294	441.385
DALYs (Disability-Adjusted Life Years)	Belarus	Both	Age-standardized	Rate	2018	512.733	582.962	446.267
DALYs (Disability-Adjusted Life Years)	Belarus	Both	Age-standardized	Rate	2019	518.243	588.097	450.279
DALYs (Disability-Adjusted Life Years)	Belarus	Both	Age-standardized	Rate	2020	516.766	609.14	431.114
DALYs (Disability-Adjusted Life Years)	Belarus	Both	Age-standardized	Rate	2021	514.361	637.299	396.694
DALYs (Disability-Adjusted Life Years)	Belgium	Both	Age-standardized	Rate	1990	389.726	442.841	338.165
DALYs (Disability-Adjusted Life Years)	Belgium	Both	Age-standardized	Rate	1991	380.741	433.629	330.357
DALYs (Disability-Adjusted Life Years)	Belgium	Both	Age-standardized	Rate	1992	375.333	427.916	325.254
DALYs (Disability-Adjusted Life Years)	Belgium	Both	Age-standardized	Rate	1993	360.083	410.82	313.199
DALYs (Disability-Adjusted Life Years)	Belgium	Both	Age-standardized	Rate	1994	349.264	397.527	303.561
DALYs (Disability-Adjusted Life Years)	Belgium	Both	Age-standardized	Rate	1995	332.068	377.35	288.452
DALYs (Disability-Adjusted Life Years)	Belgium	Both	Age-standardized	Rate	1996	312.508	355.359	271.538
DALYs (Disability-Adjusted Life Years)	Belgium	Both	Age-standardized	Rate	1997	301.438	342.171	262.259
DALYs (Disability-Adjusted Life Years)	Belgium	Both	Age-standardized	Rate	1998	286.359	324.377	249.262
DALYs (Disability-Adjusted Life Years)	Belgium	Both	Age-standardized	Rate	1999	272.666	308.772	237.643
DALYs (Disability-Adjusted Life Years)	Belgium	Both	Age-standardized	Rate	2000	268.301	303.121	233.828
DALYs (Disability-Adjusted Life Years)	Belgium	Both	Age-standardized	Rate	2001	263.873	297.949	229.942
DALYs (Disability-Adjusted Life Years)	Belgium	Both	Age-standardized	Rate	2002	256.985	290.528	223.947
DALYs (Disability-Adjusted Life Years)	Belgium	Both	Age-standardized	Rate	2003	243.034	274.873	211.469
DALYs (Disability-Adjusted Life Years)	Belgium	Both	Age-standardized	Rate	2004	237.513	268.352	206.478
DALYs (Disability-Adjusted Life Years)	Belgium	Both	Age-standardized	Rate	2005	230.112	259.863	200.426
DALYs (Disability-Adjusted Life Years)	Belgium	Both	Age-standardized	Rate	2006	224.712	253.075	195.795
DALYs (Disability-Adjusted Life Years)	Belgium	Both	Age-standardized	Rate	2007	219.869	247.9	191.355
DALYs (Disability-Adjusted Life Years)	Belgium	Both	Age-standardized	Rate	2008	214.821	242.969	186.543
DALYs (Disability-Adjusted Life Years)	Belgium	Both	Age-standardized	Rate	2009	211.505	239.361	183.024
DALYs (Disability-Adjusted Life Years)	Belgium	Both	Age-standardized	Rate	2010	209.304	237.406	180.892
DALYs (Disability-Adjusted Life Years)	Belgium	Both	Age-standardized	Rate	2011	206.411	234.77	177.669
DALYs (Disability-Adjusted Life Years)	Belgium	Both	Age-standardized	Rate	2012	203.87	232.213	174.955
DALYs (Disability-Adjusted Life Years)	Belgium	Both	Age-standardized	Rate	2013	194.39	221.953	166.35
DALYs (Disability-Adjusted Life Years)	Belgium	Both	Age-standardized	Rate	2014	188.795	216.221	160.785
DALYs (Disability-Adjusted Life Years)	Belgium	Both	Age-standardized	Rate	2015	185.863	213.257	158.273
DALYs (Disability-Adjusted Life Years)	Belgium	Both	Age-standardized	Rate	2016	179.268	205.832	152.455
DALYs (Disability-Adjusted Life Years)	Belgium	Both	Age-standardized	Rate	2017	176.649	203.464	150.421
DALYs (Disability-Adjusted Life Years)	Belgium	Both	Age-standardized	Rate	2018	167.356	193.084	142.092
DALYs (Disability-Adjusted Life Years)	Belgium	Both	Age-standardized	Rate	2019	161.415	186.801	136.691
DALYs (Disability-Adjusted Life Years)	Belgium	Both	Age-standardized	Rate	2020	145.603	169.415	122.657
DALYs (Disability-Adjusted Life Years)	Belgium	Both	Age-standardized	Rate	2021	151.586	176.787	127.607
DALYs (Disability-Adjusted Life Years)	Belize	Both	Age-standardized	Rate	1990	455.554	516.375	401.735
DALYs (Disability-Adjusted Life Years)	Belize	Both	Age-standardized	Rate	1991	454.476	514.856	400.984
DALYs (Disability-Adjusted Life Years)	Belize	Both	Age-standardized	Rate	1992	431.504	487.619	380.461
DALYs (Disability-Adjusted Life Years)	Belize	Both	Age-standardized	Rate	1993	414.375	467.363	365.66
DALYs (Disability-Adjusted Life Years)	Belize	Both	Age-standardized	Rate	1994	429.565	483.371	379.832
DALYs (Disability-Adjusted Life Years)	Belize	Both	Age-standardized	Rate	1995	446.473	501.749	395.14
DALYs (Disability-Adjusted Life Years)	Belize	Both	Age-standardized	Rate	1996	476.801	536.337	421.239
DALYs (Disability-Adjusted Life Years)	Belize	Both	Age-standardized	Rate	1997	551.519	621.462	487.599
DALYs (Disability-Adjusted Life Years)	Belize	Both	Age-standardized	Rate	1998	645.495	728.219	571.118
DALYs (Disability-Adjusted Life Years)	Belize	Both	Age-standardized	Rate	1999	668.5	752.643	590.811
DALYs (Disability-Adjusted Life Years)	Belize	Both	Age-standardized	Rate	2000	644.838	726.37	568.804
DALYs (Disability-Adjusted Life Years)	Belize	Both	Age-standardized	Rate	2001	616.883	695.956	543.713
DALYs (Disability-Adjusted Life Years)	Belize	Both	Age-standardized	Rate	2002	584.168	657.443	514.416
DALYs (Disability-Adjusted Life Years)	Belize	Both	Age-standardized	Rate	2003	540.787	608.186	477.819
DALYs (Disability-Adjusted Life Years)	Belize	Both	Age-standardized	Rate	2004	532.685	597.778	471.392
DALYs (Disability-Adjusted Life Years)	Belize	Both	Age-standardized	Rate	2005	504.284	566.088	444.307
DALYs (Disability-Adjusted Life Years)	Belize	Both	Age-standardized	Rate	2006	509.226	571.682	449.296
DALYs (Disability-Adjusted Life Years)	Belize	Both	Age-standardized	Rate	2007	476.592	535.359	420.259
DALYs (Disability-Adjusted Life Years)	Belize	Both	Age-standardized	Rate	2008	446.722	502.786	392.834
DALYs (Disability-Adjusted Life Years)	Belize	Both	Age-standardized	Rate	2009	424.452	477.888	373.902
DALYs (Disability-Adjusted Life Years)	Belize	Both	Age-standardized	Rate	2010	434.831	489.657	383.256
DALYs (Disability-Adjusted Life Years)	Belize	Both	Age-standardized	Rate	2011	433.144	488.232	382.27
DALYs (Disability-Adjusted Life Years)	Belize	Both	Age-standardized	Rate	2012	424.025	477.292	373.823
DALYs (Disability-Adjusted Life Years)	Belize	Both	Age-standardized	Rate	2013	420.469	472.592	371.47
DALYs (Disability-Adjusted Life Years)	Belize	Both	Age-standardized	Rate	2014	410.816	462.893	362.354
DALYs (Disability-Adjusted Life Years)	Belize	Both	Age-standardized	Rate	2015	414.519	466.365	364.966
DALYs (Disability-Adjusted Life Years)	Belize	Both	Age-standardized	Rate	2016	398.827	449.111	351.752
DALYs (Disability-Adjusted Life Years)	Belize	Both	Age-standardized	Rate	2017	396.795	449.236	349.135
DALYs (Disability-Adjusted Life Years)	Belize	Both	Age-standardized	Rate	2018	395.124	449.351	345.04
DALYs (Disability-Adjusted Life Years)	Belize	Both	Age-standardized	Rate	2019	385.99	444.627	332.976
DALYs (Disability-Adjusted Life Years)	Belize	Both	Age-standardized	Rate	2020	358.442	414.707	308.608
DALYs (Disability-Adjusted Life Years)	Belize	Both	Age-standardized	Rate	2021	356.151	420.311	301.079
DALYs (Disability-Adjusted Life Years)	Benin	Both	Age-standardized	Rate	1990	481.831	636.48	353.262
DALYs (Disability-Adjusted Life Years)	Benin	Both	Age-standardized	Rate	1991	474.805	627.52	349.515
DALYs (Disability-Adjusted Life Years)	Benin	Both	Age-standardized	Rate	1992	465.699	616.988	342.843
DALYs (Disability-Adjusted Life Years)	Benin	Both	Age-standardized	Rate	1993	455.33	602.828	335.94
DALYs (Disability-Adjusted Life Years)	Benin	Both	Age-standardized	Rate	1994	449.837	594.238	331.321
DALYs (Disability-Adjusted Life Years)	Benin	Both	Age-standardized	Rate	1995	443.152	588.831	325.81
DALYs (Disability-Adjusted Life Years)	Benin	Both	Age-standardized	Rate	1996	436.333	583.132	320.143
DALYs (Disability-Adjusted Life Years)	Benin	Both	Age-standardized	Rate	1997	424.906	570.223	310.414
DALYs (Disability-Adjusted Life Years)	Benin	Both	Age-standardized	Rate	1998	414.451	556.776	301.426
DALYs (Disability-Adjusted Life Years)	Benin	Both	Age-standardized	Rate	1999	403.375	540.887	293.463
DALYs (Disability-Adjusted Life Years)	Benin	Both	Age-standardized	Rate	2000	397.131	533.917	290.166
DALYs (Disability-Adjusted Life Years)	Benin	Both	Age-standardized	Rate	2001	385.683	516.098	282.495
DALYs (Disability-Adjusted Life Years)	Benin	Both	Age-standardized	Rate	2002	384.32	508.94	279.702
DALYs (Disability-Adjusted Life Years)	Benin	Both	Age-standardized	Rate	2003	379.737	503.437	273.628
DALYs (Disability-Adjusted Life Years)	Benin	Both	Age-standardized	Rate	2004	375.646	495.91	271.1
DALYs (Disability-Adjusted Life Years)	Benin	Both	Age-standardized	Rate	2005	374.262	494.803	268.984
DALYs (Disability-Adjusted Life Years)	Benin	Both	Age-standardized	Rate	2006	374.258	492.077	265.491
DALYs (Disability-Adjusted Life Years)	Benin	Both	Age-standardized	Rate	2007	376.986	495.547	266.824
DALYs (Disability-Adjusted Life Years)	Benin	Both	Age-standardized	Rate	2008	377.169	496.601	265.402
DALYs (Disability-Adjusted Life Years)	Benin	Both	Age-standardized	Rate	2009	384.079	510.161	269.167
DALYs (Disability-Adjusted Life Years)	Benin	Both	Age-standardized	Rate	2010	391.402	522.24	274.624
DALYs (Disability-Adjusted Life Years)	Benin	Both	Age-standardized	Rate	2011	396.733	529.292	279.123
DALYs (Disability-Adjusted Life Years)	Benin	Both	Age-standardized	Rate	2012	400.023	533.127	282.037
DALYs (Disability-Adjusted Life Years)	Benin	Both	Age-standardized	Rate	2013	397.667	532.674	277.432
DALYs (Disability-Adjusted Life Years)	Benin	Both	Age-standardized	Rate	2014	393.898	532.511	273.463
DALYs (Disability-Adjusted Life Years)	Benin	Both	Age-standardized	Rate	2015	387.503	529.276	267.117
DALYs (Disability-Adjusted Life Years)	Benin	Both	Age-standardized	Rate	2016	380.482	518.612	258.138
DALYs (Disability-Adjusted Life Years)	Benin	Both	Age-standardized	Rate	2017	373.976	509.445	249.615
DALYs (Disability-Adjusted Life Years)	Benin	Both	Age-standardized	Rate	2018	362.667	494.041	239.847
DALYs (Disability-Adjusted Life Years)	Benin	Both	Age-standardized	Rate	2019	359.093	491.174	237.293
DALYs (Disability-Adjusted Life Years)	Benin	Both	Age-standardized	Rate	2020	358.596	493.858	236.066
DALYs (Disability-Adjusted Life Years)	Benin	Both	Age-standardized	Rate	2021	352.735	484.988	232.596
DALYs (Disability-Adjusted Life Years)	Bermuda	Both	Age-standardized	Rate	1990	465.462	543.062	394.822
DALYs (Disability-Adjusted Life Years)	Bermuda	Both	Age-standardized	Rate	1991	442.536	517.001	375.555
DALYs (Disability-Adjusted Life Years)	Bermuda	Both	Age-standardized	Rate	1992	402.499	469.672	341.521
DALYs (Disability-Adjusted Life Years)	Bermuda	Both	Age-standardized	Rate	1993	360.693	421.619	304.158
DALYs (Disability-Adjusted Life Years)	Bermuda	Both	Age-standardized	Rate	1994	349.048	407.044	294.245
DALYs (Disability-Adjusted Life Years)	Bermuda	Both	Age-standardized	Rate	1995	322.23	377.193	271.409
DALYs (Disability-Adjusted Life Years)	Bermuda	Both	Age-standardized	Rate	1996	317.096	372.774	267.649
DALYs (Disability-Adjusted Life Years)	Bermuda	Both	Age-standardized	Rate	1997	315.948	370.398	266.588
DALYs (Disability-Adjusted Life Years)	Bermuda	Both	Age-standardized	Rate	1998	309.444	362.851	261.162
DALYs (Disability-Adjusted Life Years)	Bermuda	Both	Age-standardized	Rate	1999	291.645	341.38	247.103
DALYs (Disability-Adjusted Life Years)	Bermuda	Both	Age-standardized	Rate	2000	281.252	330.334	237.597
DALYs (Disability-Adjusted Life Years)	Bermuda	Both	Age-standardized	Rate	2001	264.879	311.669	222.971
DALYs (Disability-Adjusted Life Years)	Bermuda	Both	Age-standardized	Rate	2002	263.893	310.707	220.08
DALYs (Disability-Adjusted Life Years)	Bermuda	Both	Age-standardized	Rate	2003	259.397	308.854	213.211
DALYs (Disability-Adjusted Life Years)	Bermuda	Both	Age-standardized	Rate	2004	242.856	289.338	198.851
DALYs (Disability-Adjusted Life Years)	Bermuda	Both	Age-standardized	Rate	2005	228.758	273.155	188.621
DALYs (Disability-Adjusted Life Years)	Bermuda	Both	Age-standardized	Rate	2006	219.685	261.637	182.111
DALYs (Disability-Adjusted Life Years)	Bermuda	Both	Age-standardized	Rate	2007	209.885	249.771	175.073
DALYs (Disability-Adjusted Life Years)	Bermuda	Both	Age-standardized	Rate	2008	208.67	248.603	173.882
DALYs (Disability-Adjusted Life Years)	Bermuda	Both	Age-standardized	Rate	2009	200.446	239.544	167.46
DALYs (Disability-Adjusted Life Years)	Bermuda	Both	Age-standardized	Rate	2010	202.429	242.871	168.63
DALYs (Disability-Adjusted Life Years)	Bermuda	Both	Age-standardized	Rate	2011	192.73	230.828	160.213
DALYs (Disability-Adjusted Life Years)	Bermuda	Both	Age-standardized	Rate	2012	185.962	222.541	153.861
DALYs (Disability-Adjusted Life Years)	Bermuda	Both	Age-standardized	Rate	2013	181.487	217.541	150.071
DALYs (Disability-Adjusted Life Years)	Bermuda	Both	Age-standardized	Rate	2014	176.944	213.203	145.677
DALYs (Disability-Adjusted Life Years)	Bermuda	Both	Age-standardized	Rate	2015	176.788	213.878	144.789
DALYs (Disability-Adjusted Life Years)	Bermuda	Both	Age-standardized	Rate	2016	174.848	212.246	143.251
DALYs (Disability-Adjusted Life Years)	Bermuda	Both	Age-standardized	Rate	2017	173.879	211.869	141.082
DALYs (Disability-Adjusted Life Years)	Bermuda	Both	Age-standardized	Rate	2018	169.914	207.995	137.104
DALYs (Disability-Adjusted Life Years)	Bermuda	Both	Age-standardized	Rate	2019	168.205	208.283	133.985
DALYs (Disability-Adjusted Life Years)	Bermuda	Both	Age-standardized	Rate	2020	157.51	196.42	125.095
DALYs (Disability-Adjusted Life Years)	Bermuda	Both	Age-standardized	Rate	2021	165.586	209.991	129.435
DALYs (Disability-Adjusted Life Years)	Bhutan	Both	Age-standardized	Rate	1990	356.411	529.248	218.033
DALYs (Disability-Adjusted Life Years)	Bhutan	Both	Age-standardized	Rate	1991	349.063	516.211	213.168
DALYs (Disability-Adjusted Life Years)	Bhutan	Both	Age-standardized	Rate	1992	342.661	503.518	211.698
DALYs (Disability-Adjusted Life Years)	Bhutan	Both	Age-standardized	Rate	1993	337.751	493.403	213.12
DALYs (Disability-Adjusted Life Years)	Bhutan	Both	Age-standardized	Rate	1994	330.416	483.945	210.701
DALYs (Disability-Adjusted Life Years)	Bhutan	Both	Age-standardized	Rate	1995	324.83	475.441	209.082
DALYs (Disability-Adjusted Life Years)	Bhutan	Both	Age-standardized	Rate	1996	310.522	454.905	201.268
DALYs (Disability-Adjusted Life Years)	Bhutan	Both	Age-standardized	Rate	1997	306.649	449.774	199.929
DALYs (Disability-Adjusted Life Years)	Bhutan	Both	Age-standardized	Rate	1998	295.371	431.668	194.912
DALYs (Disability-Adjusted Life Years)	Bhutan	Both	Age-standardized	Rate	1999	282.097	412.032	187.184
DALYs (Disability-Adjusted Life Years)	Bhutan	Both	Age-standardized	Rate	2000	280.964	410.426	186.949
DALYs (Disability-Adjusted Life Years)	Bhutan	Both	Age-standardized	Rate	2001	272.311	396.269	181.393
DALYs (Disability-Adjusted Life Years)	Bhutan	Both	Age-standardized	Rate	2002	264.435	383.46	175.612
DALYs (Disability-Adjusted Life Years)	Bhutan	Both	Age-standardized	Rate	2003	261.15	378.678	172.056
DALYs (Disability-Adjusted Life Years)	Bhutan	Both	Age-standardized	Rate	2004	255.798	369.966	169.734
DALYs (Disability-Adjusted Life Years)	Bhutan	Both	Age-standardized	Rate	2005	251.77	364.129	167.187
DALYs (Disability-Adjusted Life Years)	Bhutan	Both	Age-standardized	Rate	2006	246.957	355.997	164.026
DALYs (Disability-Adjusted Life Years)	Bhutan	Both	Age-standardized	Rate	2007	243.17	351.569	160.888
DALYs (Disability-Adjusted Life Years)	Bhutan	Both	Age-standardized	Rate	2008	239.711	347.671	158.607
DALYs (Disability-Adjusted Life Years)	Bhutan	Both	Age-standardized	Rate	2009	237.833	343.005	157.256
DALYs (Disability-Adjusted Life Years)	Bhutan	Both	Age-standardized	Rate	2010	235.895	338.33	156.663
DALYs (Disability-Adjusted Life Years)	Bhutan	Both	Age-standardized	Rate	2011	233.45	334.666	153.52
DALYs (Disability-Adjusted Life Years)	Bhutan	Both	Age-standardized	Rate	2012	230.231	330.908	150.506
DALYs (Disability-Adjusted Life Years)	Bhutan	Both	Age-standardized	Rate	2013	227.914	327.271	148.262
DALYs (Disability-Adjusted Life Years)	Bhutan	Both	Age-standardized	Rate	2014	225.232	324.841	146.989
DALYs (Disability-Adjusted Life Years)	Bhutan	Both	Age-standardized	Rate	2015	223.887	324.827	146.26
DALYs (Disability-Adjusted Life Years)	Bhutan	Both	Age-standardized	Rate	2016	221.986	322.027	145.127
DALYs (Disability-Adjusted Life Years)	Bhutan	Both	Age-standardized	Rate	2017	220.473	322.223	144.142
DALYs (Disability-Adjusted Life Years)	Bhutan	Both	Age-standardized	Rate	2018	218.596	318.469	141.374
DALYs (Disability-Adjusted Life Years)	Bhutan	Both	Age-standardized	Rate	2019	216.588	316.483	140.393
DALYs (Disability-Adjusted Life Years)	Bhutan	Both	Age-standardized	Rate	2020	215.167	313.955	138.705
DALYs (Disability-Adjusted Life Years)	Bhutan	Both	Age-standardized	Rate	2021	212.512	309.524	136.348
DALYs (Disability-Adjusted Life Years)	Bolivia (Plurinational State of)	Both	Age-standardized	Rate	1990	1912.53	2468.87	1444.21
DALYs (Disability-Adjusted Life Years)	Bolivia (Plurinational State of)	Both	Age-standardized	Rate	1991	1888.97	2443.35	1431.28
DALYs (Disability-Adjusted Life Years)	Bolivia (Plurinational State of)	Both	Age-standardized	Rate	1992	1859.79	2406.68	1406.87
DALYs (Disability-Adjusted Life Years)	Bolivia (Plurinational State of)	Both	Age-standardized	Rate	1993	1838.4	2375.35	1387.51
DALYs (Disability-Adjusted Life Years)	Bolivia (Plurinational State of)	Both	Age-standardized	Rate	1994	1793.33	2310.9	1363.33
DALYs (Disability-Adjusted Life Years)	Bolivia (Plurinational State of)	Both	Age-standardized	Rate	1995	1770.24	2278.54	1345.96
DALYs (Disability-Adjusted Life Years)	Bolivia (Plurinational State of)	Both	Age-standardized	Rate	1996	1723.91	2229.34	1315.32
DALYs (Disability-Adjusted Life Years)	Bolivia (Plurinational State of)	Both	Age-standardized	Rate	1997	1709.54	2210.08	1308.88
DALYs (Disability-Adjusted Life Years)	Bolivia (Plurinational State of)	Both	Age-standardized	Rate	1998	1673.83	2161.57	1282.26
DALYs (Disability-Adjusted Life Years)	Bolivia (Plurinational State of)	Both	Age-standardized	Rate	1999	1648.42	2136.97	1262.9
DALYs (Disability-Adjusted Life Years)	Bolivia (Plurinational State of)	Both	Age-standardized	Rate	2000	1605.9	2096.71	1230.75
DALYs (Disability-Adjusted Life Years)	Bolivia (Plurinational State of)	Both	Age-standardized	Rate	2001	1556.61	2036.54	1185.44
DALYs (Disability-Adjusted Life Years)	Bolivia (Plurinational State of)	Both	Age-standardized	Rate	2002	1524.24	2012.15	1154.32
DALYs (Disability-Adjusted Life Years)	Bolivia (Plurinational State of)	Both	Age-standardized	Rate	2003	1476.93	1943.92	1110.81
DALYs (Disability-Adjusted Life Years)	Bolivia (Plurinational State of)	Both	Age-standardized	Rate	2004	1431.08	1882.6	1074.26
DALYs (Disability-Adjusted Life Years)	Bolivia (Plurinational State of)	Both	Age-standardized	Rate	2005	1401.29	1845.06	1047.52
DALYs (Disability-Adjusted Life Years)	Bolivia (Plurinational State of)	Both	Age-standardized	Rate	2006	1369.11	1808.72	1018.59
DALYs (Disability-Adjusted Life Years)	Bolivia (Plurinational State of)	Both	Age-standardized	Rate	2007	1356.75	1798.44	1004.07
DALYs (Disability-Adjusted Life Years)	Bolivia (Plurinational State of)	Both	Age-standardized	Rate	2008	1341.58	1792.97	986.164
DALYs (Disability-Adjusted Life Years)	Bolivia (Plurinational State of)	Both	Age-standardized	Rate	2009	1327.77	1780.73	973.494
DALYs (Disability-Adjusted Life Years)	Bolivia (Plurinational State of)	Both	Age-standardized	Rate	2010	1312.87	1777.61	955.878
DALYs (Disability-Adjusted Life Years)	Bolivia (Plurinational State of)	Both	Age-standardized	Rate	2011	1297.37	1772.39	933.383
DALYs (Disability-Adjusted Life Years)	Bolivia (Plurinational State of)	Both	Age-standardized	Rate	2012	1278.72	1740.78	916.914
DALYs (Disability-Adjusted Life Years)	Bolivia (Plurinational State of)	Both	Age-standardized	Rate	2013	1261.7	1725.66	903.151
DALYs (Disability-Adjusted Life Years)	Bolivia (Plurinational State of)	Both	Age-standardized	Rate	2014	1250.3	1710.52	893.126
DALYs (Disability-Adjusted Life Years)	Bolivia (Plurinational State of)	Both	Age-standardized	Rate	2015	1231.2	1683.69	876.989
DALYs (Disability-Adjusted Life Years)	Bolivia (Plurinational State of)	Both	Age-standardized	Rate	2016	1207.13	1647.8	864.994
DALYs (Disability-Adjusted Life Years)	Bolivia (Plurinational State of)	Both	Age-standardized	Rate	2017	1192.18	1632.77	845.307
DALYs (Disability-Adjusted Life Years)	Bolivia (Plurinational State of)	Both	Age-standardized	Rate	2018	1174.27	1618.9	825.968
DALYs (Disability-Adjusted Life Years)	Bolivia (Plurinational State of)	Both	Age-standardized	Rate	2019	1157.24	1589.7	815.18
DALYs (Disability-Adjusted Life Years)	Bolivia (Plurinational State of)	Both	Age-standardized	Rate	2020	1145.94	1586.01	804.876
DALYs (Disability-Adjusted Life Years)	Bolivia (Plurinational State of)	Both	Age-standardized	Rate	2021	1131.23	1575.86	792.678
DALYs (Disability-Adjusted Life Years)	Bosnia and Herzegovina	Both	Age-standardized	Rate	1990	539.376	653.646	440.054
DALYs (Disability-Adjusted Life Years)	Bosnia and Herzegovina	Both	Age-standardized	Rate	1991	581.616	703.708	475.245
DALYs (Disability-Adjusted Life Years)	Bosnia and Herzegovina	Both	Age-standardized	Rate	1992	580.884	727.583	457.403
DALYs (Disability-Adjusted Life Years)	Bosnia and Herzegovina	Both	Age-standardized	Rate	1993	588.325	750.659	452.93
DALYs (Disability-Adjusted Life Years)	Bosnia and Herzegovina	Both	Age-standardized	Rate	1994	584.77	769.435	441.333
DALYs (Disability-Adjusted Life Years)	Bosnia and Herzegovina	Both	Age-standardized	Rate	1995	575.562	760.183	430.173
DALYs (Disability-Adjusted Life Years)	Bosnia and Herzegovina	Both	Age-standardized	Rate	1996	551.36	712.851	416.133
DALYs (Disability-Adjusted Life Years)	Bosnia and Herzegovina	Both	Age-standardized	Rate	1997	520.761	657.896	406.788
DALYs (Disability-Adjusted Life Years)	Bosnia and Herzegovina	Both	Age-standardized	Rate	1998	479.612	587.448	389.782
DALYs (Disability-Adjusted Life Years)	Bosnia and Herzegovina	Both	Age-standardized	Rate	1999	462.392	565.449	374.489
DALYs (Disability-Adjusted Life Years)	Bosnia and Herzegovina	Both	Age-standardized	Rate	2000	457.477	569.187	365.361
DALYs (Disability-Adjusted Life Years)	Bosnia and Herzegovina	Both	Age-standardized	Rate	2001	447.014	563.675	354.466
DALYs (Disability-Adjusted Life Years)	Bosnia and Herzegovina	Both	Age-standardized	Rate	2002	439.49	552.13	347.093
DALYs (Disability-Adjusted Life Years)	Bosnia and Herzegovina	Both	Age-standardized	Rate	2003	429.078	532.234	348.358
DALYs (Disability-Adjusted Life Years)	Bosnia and Herzegovina	Both	Age-standardized	Rate	2004	419.37	518.593	340.938
DALYs (Disability-Adjusted Life Years)	Bosnia and Herzegovina	Both	Age-standardized	Rate	2005	429.731	534.189	348.26
DALYs (Disability-Adjusted Life Years)	Bosnia and Herzegovina	Both	Age-standardized	Rate	2006	418.222	521.573	339.474
DALYs (Disability-Adjusted Life Years)	Bosnia and Herzegovina	Both	Age-standardized	Rate	2007	440.326	548.106	356.893
DALYs (Disability-Adjusted Life Years)	Bosnia and Herzegovina	Both	Age-standardized	Rate	2008	409.978	514.689	333.535
DALYs (Disability-Adjusted Life Years)	Bosnia and Herzegovina	Both	Age-standardized	Rate	2009	402.375	503.691	328.632
DALYs (Disability-Adjusted Life Years)	Bosnia and Herzegovina	Both	Age-standardized	Rate	2010	388.621	489.163	316.919
DALYs (Disability-Adjusted Life Years)	Bosnia and Herzegovina	Both	Age-standardized	Rate	2011	379.653	483.847	308.462
DALYs (Disability-Adjusted Life Years)	Bosnia and Herzegovina	Both	Age-standardized	Rate	2012	368.084	468.407	299.219
DALYs (Disability-Adjusted Life Years)	Bosnia and Herzegovina	Both	Age-standardized	Rate	2013	368.054	465.674	297.056
DALYs (Disability-Adjusted Life Years)	Bosnia and Herzegovina	Both	Age-standardized	Rate	2014	365.646	461.852	295.983
DALYs (Disability-Adjusted Life Years)	Bosnia and Herzegovina	Both	Age-standardized	Rate	2015	367.997	462.178	298.199
DALYs (Disability-Adjusted Life Years)	Bosnia and Herzegovina	Both	Age-standardized	Rate	2016	360.977	453.811	292.769
DALYs (Disability-Adjusted Life Years)	Bosnia and Herzegovina	Both	Age-standardized	Rate	2017	350.205	439.854	284.278
DALYs (Disability-Adjusted Life Years)	Bosnia and Herzegovina	Both	Age-standardized	Rate	2018	344.545	433.18	280.926
DALYs (Disability-Adjusted Life Years)	Bosnia and Herzegovina	Both	Age-standardized	Rate	2019	350.292	436.471	286.318
DALYs (Disability-Adjusted Life Years)	Bosnia and Herzegovina	Both	Age-standardized	Rate	2020	341.591	423.076	273.102
DALYs (Disability-Adjusted Life Years)	Bosnia and Herzegovina	Both	Age-standardized	Rate	2021	316.575	413.139	232.291
DALYs (Disability-Adjusted Life Years)	Botswana	Both	Age-standardized	Rate	1990	418.195	591.513	272.974
DALYs (Disability-Adjusted Life Years)	Botswana	Both	Age-standardized	Rate	1991	415.755	594.081	267.816
DALYs (Disability-Adjusted Life Years)	Botswana	Both	Age-standardized	Rate	1992	417.832	602.035	266.922
DALYs (Disability-Adjusted Life Years)	Botswana	Both	Age-standardized	Rate	1993	419.119	607.928	264.644
DALYs (Disability-Adjusted Life Years)	Botswana	Both	Age-standardized	Rate	1994	419.831	612.327	260.157
DALYs (Disability-Adjusted Life Years)	Botswana	Both	Age-standardized	Rate	1995	419.01	616.529	255.672
DALYs (Disability-Adjusted Life Years)	Botswana	Both	Age-standardized	Rate	1996	412.558	616.662	250.2
DALYs (Disability-Adjusted Life Years)	Botswana	Both	Age-standardized	Rate	1997	401.616	605.337	244.51
DALYs (Disability-Adjusted Life Years)	Botswana	Both	Age-standardized	Rate	1998	389.279	587.98	239.482
DALYs (Disability-Adjusted Life Years)	Botswana	Both	Age-standardized	Rate	1999	391.117	600.175	243.816
DALYs (Disability-Adjusted Life Years)	Botswana	Both	Age-standardized	Rate	2000	400.849	614.132	249.755
DALYs (Disability-Adjusted Life Years)	Botswana	Both	Age-standardized	Rate	2001	402.526	616.935	249.151
DALYs (Disability-Adjusted Life Years)	Botswana	Both	Age-standardized	Rate	2002	399.57	611.017	243.721
DALYs (Disability-Adjusted Life Years)	Botswana	Both	Age-standardized	Rate	2003	381.434	575.223	232.704
DALYs (Disability-Adjusted Life Years)	Botswana	Both	Age-standardized	Rate	2004	354.734	528.555	220.086
DALYs (Disability-Adjusted Life Years)	Botswana	Both	Age-standardized	Rate	2005	329.469	484.137	205.979
DALYs (Disability-Adjusted Life Years)	Botswana	Both	Age-standardized	Rate	2006	309.726	448.243	198.164
DALYs (Disability-Adjusted Life Years)	Botswana	Both	Age-standardized	Rate	2007	308.839	440.353	199.763
DALYs (Disability-Adjusted Life Years)	Botswana	Both	Age-standardized	Rate	2008	312.781	438.682	209.026
DALYs (Disability-Adjusted Life Years)	Botswana	Both	Age-standardized	Rate	2009	315.031	436.252	214.886
DALYs (Disability-Adjusted Life Years)	Botswana	Both	Age-standardized	Rate	2010	317.608	432.873	214.789
DALYs (Disability-Adjusted Life Years)	Botswana	Both	Age-standardized	Rate	2011	314.771	427.683	215.667
DALYs (Disability-Adjusted Life Years)	Botswana	Both	Age-standardized	Rate	2012	299.759	403.197	207.559
DALYs (Disability-Adjusted Life Years)	Botswana	Both	Age-standardized	Rate	2013	292.028	391.653	204.682
DALYs (Disability-Adjusted Life Years)	Botswana	Both	Age-standardized	Rate	2014	281.328	376.902	197.154
DALYs (Disability-Adjusted Life Years)	Botswana	Both	Age-standardized	Rate	2015	270.095	363.807	187.412
DALYs (Disability-Adjusted Life Years)	Botswana	Both	Age-standardized	Rate	2016	249.723	340.608	173.766
DALYs (Disability-Adjusted Life Years)	Botswana	Both	Age-standardized	Rate	2017	233.252	320.25	161.314
DALYs (Disability-Adjusted Life Years)	Botswana	Both	Age-standardized	Rate	2018	222.737	309.807	151.869
DALYs (Disability-Adjusted Life Years)	Botswana	Both	Age-standardized	Rate	2019	216.35	302.671	146.222
DALYs (Disability-Adjusted Life Years)	Botswana	Both	Age-standardized	Rate	2020	214.793	301.953	144.311
DALYs (Disability-Adjusted Life Years)	Botswana	Both	Age-standardized	Rate	2021	211.86	300.38	140.338
DALYs (Disability-Adjusted Life Years)	Brazil	Both	Age-standardized	Rate	1990	743.536	785.872	696.496
DALYs (Disability-Adjusted Life Years)	Brazil	Both	Age-standardized	Rate	1991	727.043	768.159	681.079
DALYs (Disability-Adjusted Life Years)	Brazil	Both	Age-standardized	Rate	1992	725.853	767.118	680.129
DALYs (Disability-Adjusted Life Years)	Brazil	Both	Age-standardized	Rate	1993	719.029	759.462	674.264
DALYs (Disability-Adjusted Life Years)	Brazil	Both	Age-standardized	Rate	1994	693.959	731.588	650.844
DALYs (Disability-Adjusted Life Years)	Brazil	Both	Age-standardized	Rate	1995	675.029	712.456	632.171
DALYs (Disability-Adjusted Life Years)	Brazil	Both	Age-standardized	Rate	1996	652.848	689.164	611.397
DALYs (Disability-Adjusted Life Years)	Brazil	Both	Age-standardized	Rate	1997	643.638	678.63	602.817
DALYs (Disability-Adjusted Life Years)	Brazil	Both	Age-standardized	Rate	1998	635.319	669.409	595.502
DALYs (Disability-Adjusted Life Years)	Brazil	Both	Age-standardized	Rate	1999	624.305	657.732	585.273
DALYs (Disability-Adjusted Life Years)	Brazil	Both	Age-standardized	Rate	2000	602.057	634.719	564.597
DALYs (Disability-Adjusted Life Years)	Brazil	Both	Age-standardized	Rate	2001	589.544	620.609	553.106
DALYs (Disability-Adjusted Life Years)	Brazil	Both	Age-standardized	Rate	2002	580.066	610.533	544.567
DALYs (Disability-Adjusted Life Years)	Brazil	Both	Age-standardized	Rate	2003	571.228	600.917	535.599
DALYs (Disability-Adjusted Life Years)	Brazil	Both	Age-standardized	Rate	2004	562.039	591.331	527.065
DALYs (Disability-Adjusted Life Years)	Brazil	Both	Age-standardized	Rate	2005	540.477	567.597	506.893
DALYs (Disability-Adjusted Life Years)	Brazil	Both	Age-standardized	Rate	2006	524.62	551.491	492.357
DALYs (Disability-Adjusted Life Years)	Brazil	Both	Age-standardized	Rate	2007	511.133	537.362	479.626
DALYs (Disability-Adjusted Life Years)	Brazil	Both	Age-standardized	Rate	2008	491.738	517.39	461.436
DALYs (Disability-Adjusted Life Years)	Brazil	Both	Age-standardized	Rate	2009	480.372	506.107	450.424
DALYs (Disability-Adjusted Life Years)	Brazil	Both	Age-standardized	Rate	2010	468.89	494.181	439.278
DALYs (Disability-Adjusted Life Years)	Brazil	Both	Age-standardized	Rate	2011	457.816	482.782	428.982
DALYs (Disability-Adjusted Life Years)	Brazil	Both	Age-standardized	Rate	2012	447.864	472.285	419.36
DALYs (Disability-Adjusted Life Years)	Brazil	Both	Age-standardized	Rate	2013	439.185	463.335	412.075
DALYs (Disability-Adjusted Life Years)	Brazil	Both	Age-standardized	Rate	2014	426.165	449.794	399.699
DALYs (Disability-Adjusted Life Years)	Brazil	Both	Age-standardized	Rate	2015	418.018	440.783	391.822
DALYs (Disability-Adjusted Life Years)	Brazil	Both	Age-standardized	Rate	2016	416.127	439.433	390.079
DALYs (Disability-Adjusted Life Years)	Brazil	Both	Age-standardized	Rate	2017	396.181	418.392	370.506
DALYs (Disability-Adjusted Life Years)	Brazil	Both	Age-standardized	Rate	2018	391.232	413.668	365.611
DALYs (Disability-Adjusted Life Years)	Brazil	Both	Age-standardized	Rate	2019	389.159	411.76	362.789
DALYs (Disability-Adjusted Life Years)	Brazil	Both	Age-standardized	Rate	2020	387.289	410.437	359.84
DALYs (Disability-Adjusted Life Years)	Brazil	Both	Age-standardized	Rate	2021	378.068	403.984	349.853
DALYs (Disability-Adjusted Life Years)	Brunei Darussalam	Both	Age-standardized	Rate	1990	901.006	1184.25	629.574
DALYs (Disability-Adjusted Life Years)	Brunei Darussalam	Both	Age-standardized	Rate	1991	872.907	1144.14	612.958
DALYs (Disability-Adjusted Life Years)	Brunei Darussalam	Both	Age-standardized	Rate	1992	842.137	1101.43	593.88
DALYs (Disability-Adjusted Life Years)	Brunei Darussalam	Both	Age-standardized	Rate	1993	809.502	1052	574.682
DALYs (Disability-Adjusted Life Years)	Brunei Darussalam	Both	Age-standardized	Rate	1994	767.129	990.873	547.423
DALYs (Disability-Adjusted Life Years)	Brunei Darussalam	Both	Age-standardized	Rate	1995	726.406	933.38	522.512
DALYs (Disability-Adjusted Life Years)	Brunei Darussalam	Both	Age-standardized	Rate	1996	691.268	888.679	498.43
DALYs (Disability-Adjusted Life Years)	Brunei Darussalam	Both	Age-standardized	Rate	1997	666.771	851.786	482.81
DALYs (Disability-Adjusted Life Years)	Brunei Darussalam	Both	Age-standardized	Rate	1998	654.916	836.163	477.311
DALYs (Disability-Adjusted Life Years)	Brunei Darussalam	Both	Age-standardized	Rate	1999	635.891	807.116	464.735
DALYs (Disability-Adjusted Life Years)	Brunei Darussalam	Both	Age-standardized	Rate	2000	608.869	771.209	447.23
DALYs (Disability-Adjusted Life Years)	Brunei Darussalam	Both	Age-standardized	Rate	2001	573.357	722.935	425.349
DALYs (Disability-Adjusted Life Years)	Brunei Darussalam	Both	Age-standardized	Rate	2002	547.112	689.288	408.48
DALYs (Disability-Adjusted Life Years)	Brunei Darussalam	Both	Age-standardized	Rate	2003	533.045	670.365	399.21
DALYs (Disability-Adjusted Life Years)	Brunei Darussalam	Both	Age-standardized	Rate	2004	518.857	652.446	390.433
DALYs (Disability-Adjusted Life Years)	Brunei Darussalam	Both	Age-standardized	Rate	2005	492.354	617.788	371.33
DALYs (Disability-Adjusted Life Years)	Brunei Darussalam	Both	Age-standardized	Rate	2006	467.27	585.445	354.263
DALYs (Disability-Adjusted Life Years)	Brunei Darussalam	Both	Age-standardized	Rate	2007	453.866	568.857	345.39
DALYs (Disability-Adjusted Life Years)	Brunei Darussalam	Both	Age-standardized	Rate	2008	438.448	550.575	335.697
DALYs (Disability-Adjusted Life Years)	Brunei Darussalam	Both	Age-standardized	Rate	2009	433.542	545.221	331.652
DALYs (Disability-Adjusted Life Years)	Brunei Darussalam	Both	Age-standardized	Rate	2010	429.34	538.131	330.856
DALYs (Disability-Adjusted Life Years)	Brunei Darussalam	Both	Age-standardized	Rate	2011	415.667	523.682	321.986
DALYs (Disability-Adjusted Life Years)	Brunei Darussalam	Both	Age-standardized	Rate	2012	413.408	521.694	320.84
DALYs (Disability-Adjusted Life Years)	Brunei Darussalam	Both	Age-standardized	Rate	2013	422.544	533.542	328.574
DALYs (Disability-Adjusted Life Years)	Brunei Darussalam	Both	Age-standardized	Rate	2014	425.59	541.927	330.867
DALYs (Disability-Adjusted Life Years)	Brunei Darussalam	Both	Age-standardized	Rate	2015	428.596	544.756	334.425
DALYs (Disability-Adjusted Life Years)	Brunei Darussalam	Both	Age-standardized	Rate	2016	436.663	552.856	339.741
DALYs (Disability-Adjusted Life Years)	Brunei Darussalam	Both	Age-standardized	Rate	2017	429.221	543.034	333.112
DALYs (Disability-Adjusted Life Years)	Brunei Darussalam	Both	Age-standardized	Rate	2018	413.401	524.522	318.692
DALYs (Disability-Adjusted Life Years)	Brunei Darussalam	Both	Age-standardized	Rate	2019	401.628	512.347	307.062
DALYs (Disability-Adjusted Life Years)	Brunei Darussalam	Both	Age-standardized	Rate	2020	383.333	497.701	288.398
DALYs (Disability-Adjusted Life Years)	Brunei Darussalam	Both	Age-standardized	Rate	2021	374.414	484.603	279.839
DALYs (Disability-Adjusted Life Years)	Bulgaria	Both	Age-standardized	Rate	1990	856.591	978.614	745.583
DALYs (Disability-Adjusted Life Years)	Bulgaria	Both	Age-standardized	Rate	1991	797.615	909.891	695.235
DALYs (Disability-Adjusted Life Years)	Bulgaria	Both	Age-standardized	Rate	1992	779.317	885.187	679.866
DALYs (Disability-Adjusted Life Years)	Bulgaria	Both	Age-standardized	Rate	1993	694.921	791.218	606.282
DALYs (Disability-Adjusted Life Years)	Bulgaria	Both	Age-standardized	Rate	1994	679.856	772.032	595.761
DALYs (Disability-Adjusted Life Years)	Bulgaria	Both	Age-standardized	Rate	1995	651.623	737.943	571.455
DALYs (Disability-Adjusted Life Years)	Bulgaria	Both	Age-standardized	Rate	1996	647.855	733.406	566.825
DALYs (Disability-Adjusted Life Years)	Bulgaria	Both	Age-standardized	Rate	1997	653.023	740.336	570.943
DALYs (Disability-Adjusted Life Years)	Bulgaria	Both	Age-standardized	Rate	1998	656.131	743.098	574.464
DALYs (Disability-Adjusted Life Years)	Bulgaria	Both	Age-standardized	Rate	1999	629.472	712.266	550.4
DALYs (Disability-Adjusted Life Years)	Bulgaria	Both	Age-standardized	Rate	2000	622.556	707.786	543.88
DALYs (Disability-Adjusted Life Years)	Bulgaria	Both	Age-standardized	Rate	2001	596.235	674.829	520.008
DALYs (Disability-Adjusted Life Years)	Bulgaria	Both	Age-standardized	Rate	2002	599.4	677.546	524.977
DALYs (Disability-Adjusted Life Years)	Bulgaria	Both	Age-standardized	Rate	2003	579.659	655.755	506.617
DALYs (Disability-Adjusted Life Years)	Bulgaria	Both	Age-standardized	Rate	2004	591.036	670.272	514.925
DALYs (Disability-Adjusted Life Years)	Bulgaria	Both	Age-standardized	Rate	2005	566.441	642.805	496.009
DALYs (Disability-Adjusted Life Years)	Bulgaria	Both	Age-standardized	Rate	2006	550.367	626.917	476.374
DALYs (Disability-Adjusted Life Years)	Bulgaria	Both	Age-standardized	Rate	2007	547.536	623.196	475.287
DALYs (Disability-Adjusted Life Years)	Bulgaria	Both	Age-standardized	Rate	2008	538.028	611.204	466.301
DALYs (Disability-Adjusted Life Years)	Bulgaria	Both	Age-standardized	Rate	2009	504.896	572.452	439.662
DALYs (Disability-Adjusted Life Years)	Bulgaria	Both	Age-standardized	Rate	2010	473.043	537.239	413.283
DALYs (Disability-Adjusted Life Years)	Bulgaria	Both	Age-standardized	Rate	2011	459.148	523.38	400.981
DALYs (Disability-Adjusted Life Years)	Bulgaria	Both	Age-standardized	Rate	2012	453.859	517.9	396.517
DALYs (Disability-Adjusted Life Years)	Bulgaria	Both	Age-standardized	Rate	2013	465.284	530.516	404.138
DALYs (Disability-Adjusted Life Years)	Bulgaria	Both	Age-standardized	Rate	2014	477.18	545.281	413.661
DALYs (Disability-Adjusted Life Years)	Bulgaria	Both	Age-standardized	Rate	2015	471.145	540.644	404.799
DALYs (Disability-Adjusted Life Years)	Bulgaria	Both	Age-standardized	Rate	2016	461.405	529.954	396.259
DALYs (Disability-Adjusted Life Years)	Bulgaria	Both	Age-standardized	Rate	2017	465.284	536.119	397.306
DALYs (Disability-Adjusted Life Years)	Bulgaria	Both	Age-standardized	Rate	2018	458.703	531.8	390.304
DALYs (Disability-Adjusted Life Years)	Bulgaria	Both	Age-standardized	Rate	2019	447.437	519.714	381.751
DALYs (Disability-Adjusted Life Years)	Bulgaria	Both	Age-standardized	Rate	2020	443.701	521.18	373.635
DALYs (Disability-Adjusted Life Years)	Bulgaria	Both	Age-standardized	Rate	2021	434.84	520.757	355.456
DALYs (Disability-Adjusted Life Years)	Burkina Faso	Both	Age-standardized	Rate	1990	550.716	735.872	387.468
DALYs (Disability-Adjusted Life Years)	Burkina Faso	Both	Age-standardized	Rate	1991	536.139	718.982	375.403
DALYs (Disability-Adjusted Life Years)	Burkina Faso	Both	Age-standardized	Rate	1992	525.139	702.264	368.556
DALYs (Disability-Adjusted Life Years)	Burkina Faso	Both	Age-standardized	Rate	1993	516.857	692.572	365.968
DALYs (Disability-Adjusted Life Years)	Burkina Faso	Both	Age-standardized	Rate	1994	509.195	682.722	361.268
DALYs (Disability-Adjusted Life Years)	Burkina Faso	Both	Age-standardized	Rate	1995	500.842	667.708	358.161
DALYs (Disability-Adjusted Life Years)	Burkina Faso	Both	Age-standardized	Rate	1996	491.64	650.962	351.301
DALYs (Disability-Adjusted Life Years)	Burkina Faso	Both	Age-standardized	Rate	1997	483.981	642.303	345.95
DALYs (Disability-Adjusted Life Years)	Burkina Faso	Both	Age-standardized	Rate	1998	477.499	632.629	341.466
DALYs (Disability-Adjusted Life Years)	Burkina Faso	Both	Age-standardized	Rate	1999	462.051	615.122	333.002
DALYs (Disability-Adjusted Life Years)	Burkina Faso	Both	Age-standardized	Rate	2000	451.976	603.7	326.019
DALYs (Disability-Adjusted Life Years)	Burkina Faso	Both	Age-standardized	Rate	2001	438.957	587.023	318.212
DALYs (Disability-Adjusted Life Years)	Burkina Faso	Both	Age-standardized	Rate	2002	436.289	584.638	311.93
DALYs (Disability-Adjusted Life Years)	Burkina Faso	Both	Age-standardized	Rate	2003	437.485	586.745	309.15
DALYs (Disability-Adjusted Life Years)	Burkina Faso	Both	Age-standardized	Rate	2004	441.073	589.112	310.282
DALYs (Disability-Adjusted Life Years)	Burkina Faso	Both	Age-standardized	Rate	2005	443.164	591.573	310.383
DALYs (Disability-Adjusted Life Years)	Burkina Faso	Both	Age-standardized	Rate	2006	445.996	594.661	310.906
DALYs (Disability-Adjusted Life Years)	Burkina Faso	Both	Age-standardized	Rate	2007	444.972	590.467	310.613
DALYs (Disability-Adjusted Life Years)	Burkina Faso	Both	Age-standardized	Rate	2008	440.341	581.442	304.619
DALYs (Disability-Adjusted Life Years)	Burkina Faso	Both	Age-standardized	Rate	2009	438.491	581.331	299.218
DALYs (Disability-Adjusted Life Years)	Burkina Faso	Both	Age-standardized	Rate	2010	445.339	591.572	299.609
DALYs (Disability-Adjusted Life Years)	Burkina Faso	Both	Age-standardized	Rate	2011	453.859	602.31	306.303
DALYs (Disability-Adjusted Life Years)	Burkina Faso	Both	Age-standardized	Rate	2012	461.001	611.884	313.841
DALYs (Disability-Adjusted Life Years)	Burkina Faso	Both	Age-standardized	Rate	2013	468.401	620.453	319.955
DALYs (Disability-Adjusted Life Years)	Burkina Faso	Both	Age-standardized	Rate	2014	469.551	622.014	315.295
DALYs (Disability-Adjusted Life Years)	Burkina Faso	Both	Age-standardized	Rate	2015	468.728	626.775	309.28
DALYs (Disability-Adjusted Life Years)	Burkina Faso	Both	Age-standardized	Rate	2016	474.913	637.531	312.608
DALYs (Disability-Adjusted Life Years)	Burkina Faso	Both	Age-standardized	Rate	2017	471.346	635.114	311.84
DALYs (Disability-Adjusted Life Years)	Burkina Faso	Both	Age-standardized	Rate	2018	459.727	622.068	304.448
DALYs (Disability-Adjusted Life Years)	Burkina Faso	Both	Age-standardized	Rate	2019	450.474	613.454	299.553
DALYs (Disability-Adjusted Life Years)	Burkina Faso	Both	Age-standardized	Rate	2020	442.374	604.118	289.399
DALYs (Disability-Adjusted Life Years)	Burkina Faso	Both	Age-standardized	Rate	2021	436.599	600.121	285.069
DALYs (Disability-Adjusted Life Years)	Burundi	Both	Age-standardized	Rate	1990	530	740.269	343.298
DALYs (Disability-Adjusted Life Years)	Burundi	Both	Age-standardized	Rate	1991	532.208	743.239	347.178
DALYs (Disability-Adjusted Life Years)	Burundi	Both	Age-standardized	Rate	1992	534.04	744.192	351.148
DALYs (Disability-Adjusted Life Years)	Burundi	Both	Age-standardized	Rate	1993	537.369	746.961	353.612
DALYs (Disability-Adjusted Life Years)	Burundi	Both	Age-standardized	Rate	1994	537.878	749.637	354.804
DALYs (Disability-Adjusted Life Years)	Burundi	Both	Age-standardized	Rate	1995	538.829	745.222	356.274
DALYs (Disability-Adjusted Life Years)	Burundi	Both	Age-standardized	Rate	1996	537.981	742.918	352.737
DALYs (Disability-Adjusted Life Years)	Burundi	Both	Age-standardized	Rate	1997	526.879	723.767	345.289
DALYs (Disability-Adjusted Life Years)	Burundi	Both	Age-standardized	Rate	1998	513.436	703.599	333.641
DALYs (Disability-Adjusted Life Years)	Burundi	Both	Age-standardized	Rate	1999	497.378	680.874	323.854
DALYs (Disability-Adjusted Life Years)	Burundi	Both	Age-standardized	Rate	2000	479.995	657.639	316.422
DALYs (Disability-Adjusted Life Years)	Burundi	Both	Age-standardized	Rate	2001	454.842	622.158	302.97
DALYs (Disability-Adjusted Life Years)	Burundi	Both	Age-standardized	Rate	2002	433.313	590.721	291.163
DALYs (Disability-Adjusted Life Years)	Burundi	Both	Age-standardized	Rate	2003	415.876	566.337	281.332
DALYs (Disability-Adjusted Life Years)	Burundi	Both	Age-standardized	Rate	2004	406.057	553.361	275.334
DALYs (Disability-Adjusted Life Years)	Burundi	Both	Age-standardized	Rate	2005	390.809	531.231	265.248
DALYs (Disability-Adjusted Life Years)	Burundi	Both	Age-standardized	Rate	2006	376.384	510.989	256.485
DALYs (Disability-Adjusted Life Years)	Burundi	Both	Age-standardized	Rate	2007	357.268	485.105	243.899
DALYs (Disability-Adjusted Life Years)	Burundi	Both	Age-standardized	Rate	2008	342.196	462.783	234.007
DALYs (Disability-Adjusted Life Years)	Burundi	Both	Age-standardized	Rate	2009	338.371	461.182	231.496
DALYs (Disability-Adjusted Life Years)	Burundi	Both	Age-standardized	Rate	2010	336.201	459.936	229.258
DALYs (Disability-Adjusted Life Years)	Burundi	Both	Age-standardized	Rate	2011	333.918	457.749	225.439
DALYs (Disability-Adjusted Life Years)	Burundi	Both	Age-standardized	Rate	2012	329.443	452.163	222.706
DALYs (Disability-Adjusted Life Years)	Burundi	Both	Age-standardized	Rate	2013	324.943	445.758	219.529
DALYs (Disability-Adjusted Life Years)	Burundi	Both	Age-standardized	Rate	2014	321.764	442.384	217.418
DALYs (Disability-Adjusted Life Years)	Burundi	Both	Age-standardized	Rate	2015	318.172	438.729	215.185
DALYs (Disability-Adjusted Life Years)	Burundi	Both	Age-standardized	Rate	2016	314.905	436.11	213.07
DALYs (Disability-Adjusted Life Years)	Burundi	Both	Age-standardized	Rate	2017	313.653	434.533	211.345
DALYs (Disability-Adjusted Life Years)	Burundi	Both	Age-standardized	Rate	2018	311.436	434.371	208.64
DALYs (Disability-Adjusted Life Years)	Burundi	Both	Age-standardized	Rate	2019	311.638	435.253	208.659
DALYs (Disability-Adjusted Life Years)	Burundi	Both	Age-standardized	Rate	2020	310.044	436.109	206.734
DALYs (Disability-Adjusted Life Years)	Burundi	Both	Age-standardized	Rate	2021	310.181	438.889	206.711
DALYs (Disability-Adjusted Life Years)	Cabo Verde	Both	Age-standardized	Rate	1990	1170.24	1529.55	844.26
DALYs (Disability-Adjusted Life Years)	Cabo Verde	Both	Age-standardized	Rate	1991	1150.55	1510.49	825.731
DALYs (Disability-Adjusted Life Years)	Cabo Verde	Both	Age-standardized	Rate	1992	1117.6	1477.38	801.558
DALYs (Disability-Adjusted Life Years)	Cabo Verde	Both	Age-standardized	Rate	1993	1090.39	1453.69	782.218
DALYs (Disability-Adjusted Life Years)	Cabo Verde	Both	Age-standardized	Rate	1994	1046.89	1412.76	755.313
DALYs (Disability-Adjusted Life Years)	Cabo Verde	Both	Age-standardized	Rate	1995	996.021	1358.39	717.552
DALYs (Disability-Adjusted Life Years)	Cabo Verde	Both	Age-standardized	Rate	1996	958.099	1327.95	686.366
DALYs (Disability-Adjusted Life Years)	Cabo Verde	Both	Age-standardized	Rate	1997	935.219	1313.62	664.917
DALYs (Disability-Adjusted Life Years)	Cabo Verde	Both	Age-standardized	Rate	1998	888.372	1270.91	625.596
DALYs (Disability-Adjusted Life Years)	Cabo Verde	Both	Age-standardized	Rate	1999	857.215	1228.76	601.062
DALYs (Disability-Adjusted Life Years)	Cabo Verde	Both	Age-standardized	Rate	2000	833.395	1194.72	583.254
DALYs (Disability-Adjusted Life Years)	Cabo Verde	Both	Age-standardized	Rate	2001	818.244	1170.83	575.925
DALYs (Disability-Adjusted Life Years)	Cabo Verde	Both	Age-standardized	Rate	2002	808.871	1156.09	570.789
DALYs (Disability-Adjusted Life Years)	Cabo Verde	Both	Age-standardized	Rate	2003	799.666	1136.41	569.921
DALYs (Disability-Adjusted Life Years)	Cabo Verde	Both	Age-standardized	Rate	2004	791.259	1115.56	568.876
DALYs (Disability-Adjusted Life Years)	Cabo Verde	Both	Age-standardized	Rate	2005	783.748	1097.44	567.135
DALYs (Disability-Adjusted Life Years)	Cabo Verde	Both	Age-standardized	Rate	2006	717.907	1014.38	519.554
DALYs (Disability-Adjusted Life Years)	Cabo Verde	Both	Age-standardized	Rate	2007	691.015	975.405	501.576
DALYs (Disability-Adjusted Life Years)	Cabo Verde	Both	Age-standardized	Rate	2008	683.253	964.666	494.325
DALYs (Disability-Adjusted Life Years)	Cabo Verde	Both	Age-standardized	Rate	2009	675.711	948.079	488.3
DALYs (Disability-Adjusted Life Years)	Cabo Verde	Both	Age-standardized	Rate	2010	664.31	932.923	481.527
DALYs (Disability-Adjusted Life Years)	Cabo Verde	Both	Age-standardized	Rate	2011	667.926	937.256	487.946
DALYs (Disability-Adjusted Life Years)	Cabo Verde	Both	Age-standardized	Rate	2012	677.022	951.621	492.982
DALYs (Disability-Adjusted Life Years)	Cabo Verde	Both	Age-standardized	Rate	2013	677.228	950.875	491.001
DALYs (Disability-Adjusted Life Years)	Cabo Verde	Both	Age-standardized	Rate	2014	673.779	951.616	487.084
DALYs (Disability-Adjusted Life Years)	Cabo Verde	Both	Age-standardized	Rate	2015	672.916	948.538	483.044
DALYs (Disability-Adjusted Life Years)	Cabo Verde	Both	Age-standardized	Rate	2016	686.139	970.686	491.616
DALYs (Disability-Adjusted Life Years)	Cabo Verde	Both	Age-standardized	Rate	2017	695.526	986.262	494.795
DALYs (Disability-Adjusted Life Years)	Cabo Verde	Both	Age-standardized	Rate	2018	850.821	1190.22	609.28
DALYs (Disability-Adjusted Life Years)	Cabo Verde	Both	Age-standardized	Rate	2019	835.835	1180.2	594.161
DALYs (Disability-Adjusted Life Years)	Cabo Verde	Both	Age-standardized	Rate	2020	826.485	1174.71	579.052
DALYs (Disability-Adjusted Life Years)	Cabo Verde	Both	Age-standardized	Rate	2021	810.098	1156.61	562.102
DALYs (Disability-Adjusted Life Years)	Cambodia	Both	Age-standardized	Rate	1990	700.215	957.885	486.049
DALYs (Disability-Adjusted Life Years)	Cambodia	Both	Age-standardized	Rate	1991	687.653	940.522	477.184
DALYs (Disability-Adjusted Life Years)	Cambodia	Both	Age-standardized	Rate	1992	677.452	924.306	470.011
DALYs (Disability-Adjusted Life Years)	Cambodia	Both	Age-standardized	Rate	1993	670.669	913.1	469.07
DALYs (Disability-Adjusted Life Years)	Cambodia	Both	Age-standardized	Rate	1994	667.168	906.374	465.62
DALYs (Disability-Adjusted Life Years)	Cambodia	Both	Age-standardized	Rate	1995	661.099	898.499	461.954
DALYs (Disability-Adjusted Life Years)	Cambodia	Both	Age-standardized	Rate	1996	649.072	880.632	454.873
DALYs (Disability-Adjusted Life Years)	Cambodia	Both	Age-standardized	Rate	1997	636.944	862.025	450.72
DALYs (Disability-Adjusted Life Years)	Cambodia	Both	Age-standardized	Rate	1998	625.962	843.467	442.379
DALYs (Disability-Adjusted Life Years)	Cambodia	Both	Age-standardized	Rate	1999	613.296	822.59	438.255
DALYs (Disability-Adjusted Life Years)	Cambodia	Both	Age-standardized	Rate	2000	597.849	799.137	427.292
DALYs (Disability-Adjusted Life Years)	Cambodia	Both	Age-standardized	Rate	2001	581.749	779.003	415.143
DALYs (Disability-Adjusted Life Years)	Cambodia	Both	Age-standardized	Rate	2002	562.12	756.004	400.927
DALYs (Disability-Adjusted Life Years)	Cambodia	Both	Age-standardized	Rate	2003	542.116	729.249	388.83
DALYs (Disability-Adjusted Life Years)	Cambodia	Both	Age-standardized	Rate	2004	526.822	709.038	378.026
DALYs (Disability-Adjusted Life Years)	Cambodia	Both	Age-standardized	Rate	2005	512.333	691.288	367.949
DALYs (Disability-Adjusted Life Years)	Cambodia	Both	Age-standardized	Rate	2006	496.78	673.559	358.504
DALYs (Disability-Adjusted Life Years)	Cambodia	Both	Age-standardized	Rate	2007	489.024	660.319	351.216
DALYs (Disability-Adjusted Life Years)	Cambodia	Both	Age-standardized	Rate	2008	479.31	646.72	342.324
DALYs (Disability-Adjusted Life Years)	Cambodia	Both	Age-standardized	Rate	2009	472.528	637.686	337.808
DALYs (Disability-Adjusted Life Years)	Cambodia	Both	Age-standardized	Rate	2010	465.361	625.708	333.966
DALYs (Disability-Adjusted Life Years)	Cambodia	Both	Age-standardized	Rate	2011	458.948	619.688	327.486
DALYs (Disability-Adjusted Life Years)	Cambodia	Both	Age-standardized	Rate	2012	451.927	611.898	319.852
DALYs (Disability-Adjusted Life Years)	Cambodia	Both	Age-standardized	Rate	2013	444.66	602.096	316.104
DALYs (Disability-Adjusted Life Years)	Cambodia	Both	Age-standardized	Rate	2014	439.47	598.795	311.648
DALYs (Disability-Adjusted Life Years)	Cambodia	Both	Age-standardized	Rate	2015	434.308	592.861	306.484
DALYs (Disability-Adjusted Life Years)	Cambodia	Both	Age-standardized	Rate	2016	429.594	589.696	301.478
DALYs (Disability-Adjusted Life Years)	Cambodia	Both	Age-standardized	Rate	2017	425.086	582.33	296.435
DALYs (Disability-Adjusted Life Years)	Cambodia	Both	Age-standardized	Rate	2018	420.158	576.128	292.311
DALYs (Disability-Adjusted Life Years)	Cambodia	Both	Age-standardized	Rate	2019	414.758	570.09	288.094
DALYs (Disability-Adjusted Life Years)	Cambodia	Both	Age-standardized	Rate	2020	411.063	567.595	284.562
DALYs (Disability-Adjusted Life Years)	Cambodia	Both	Age-standardized	Rate	2021	406.776	560.675	280.246
DALYs (Disability-Adjusted Life Years)	Cameroon	Both	Age-standardized	Rate	1990	488.941	647.011	353.348
DALYs (Disability-Adjusted Life Years)	Cameroon	Both	Age-standardized	Rate	1991	488.018	649.501	352.208
DALYs (Disability-Adjusted Life Years)	Cameroon	Both	Age-standardized	Rate	1992	490.036	650.667	353.64
DALYs (Disability-Adjusted Life Years)	Cameroon	Both	Age-standardized	Rate	1993	490.809	654.095	354.351
DALYs (Disability-Adjusted Life Years)	Cameroon	Both	Age-standardized	Rate	1994	486.573	650.772	354.097
DALYs (Disability-Adjusted Life Years)	Cameroon	Both	Age-standardized	Rate	1995	481.293	645.618	350.926
DALYs (Disability-Adjusted Life Years)	Cameroon	Both	Age-standardized	Rate	1996	476.771	643.548	346.251
DALYs (Disability-Adjusted Life Years)	Cameroon	Both	Age-standardized	Rate	1997	475.898	640.732	345.438
DALYs (Disability-Adjusted Life Years)	Cameroon	Both	Age-standardized	Rate	1998	471.327	636.973	338.747
DALYs (Disability-Adjusted Life Years)	Cameroon	Both	Age-standardized	Rate	1999	464.845	627.508	333.5
DALYs (Disability-Adjusted Life Years)	Cameroon	Both	Age-standardized	Rate	2000	463.748	630.682	332.179
DALYs (Disability-Adjusted Life Years)	Cameroon	Both	Age-standardized	Rate	2001	456.576	619.426	327.906
DALYs (Disability-Adjusted Life Years)	Cameroon	Both	Age-standardized	Rate	2002	462.062	626.423	329.448
DALYs (Disability-Adjusted Life Years)	Cameroon	Both	Age-standardized	Rate	2003	461.732	628.093	325.181
DALYs (Disability-Adjusted Life Years)	Cameroon	Both	Age-standardized	Rate	2004	461.125	625.346	320.899
DALYs (Disability-Adjusted Life Years)	Cameroon	Both	Age-standardized	Rate	2005	463.219	630.173	317.281
DALYs (Disability-Adjusted Life Years)	Cameroon	Both	Age-standardized	Rate	2006	465.784	633.793	313.922
DALYs (Disability-Adjusted Life Years)	Cameroon	Both	Age-standardized	Rate	2007	466.734	636.296	310.334
DALYs (Disability-Adjusted Life Years)	Cameroon	Both	Age-standardized	Rate	2008	466.68	638.762	309.319
DALYs (Disability-Adjusted Life Years)	Cameroon	Both	Age-standardized	Rate	2009	467.428	638.346	308.837
DALYs (Disability-Adjusted Life Years)	Cameroon	Both	Age-standardized	Rate	2010	464.644	639.975	306.351
DALYs (Disability-Adjusted Life Years)	Cameroon	Both	Age-standardized	Rate	2011	461.369	643.558	301.405
DALYs (Disability-Adjusted Life Years)	Cameroon	Both	Age-standardized	Rate	2012	458.117	637.711	299.908
DALYs (Disability-Adjusted Life Years)	Cameroon	Both	Age-standardized	Rate	2013	454.162	639.756	294.987
DALYs (Disability-Adjusted Life Years)	Cameroon	Both	Age-standardized	Rate	2014	449.332	639.443	286.652
DALYs (Disability-Adjusted Life Years)	Cameroon	Both	Age-standardized	Rate	2015	438.666	631.674	277.691
DALYs (Disability-Adjusted Life Years)	Cameroon	Both	Age-standardized	Rate	2016	428.735	619.987	269.171
DALYs (Disability-Adjusted Life Years)	Cameroon	Both	Age-standardized	Rate	2017	418.139	604.233	263.548
DALYs (Disability-Adjusted Life Years)	Cameroon	Both	Age-standardized	Rate	2018	408.582	594.365	254.531
DALYs (Disability-Adjusted Life Years)	Cameroon	Both	Age-standardized	Rate	2019	399.84	580.687	246.228
DALYs (Disability-Adjusted Life Years)	Cameroon	Both	Age-standardized	Rate	2020	392.183	574.36	238.355
DALYs (Disability-Adjusted Life Years)	Cameroon	Both	Age-standardized	Rate	2021	384.567	566.495	231.694
DALYs (Disability-Adjusted Life Years)	Canada	Both	Age-standardized	Rate	1990	272.295	306.359	240.006
DALYs (Disability-Adjusted Life Years)	Canada	Both	Age-standardized	Rate	1991	264.346	297.821	232.787
DALYs (Disability-Adjusted Life Years)	Canada	Both	Age-standardized	Rate	1992	257.273	289.8	226.112
DALYs (Disability-Adjusted Life Years)	Canada	Both	Age-standardized	Rate	1993	250.53	282.757	219.713
DALYs (Disability-Adjusted Life Years)	Canada	Both	Age-standardized	Rate	1994	248.483	280.448	217.988
DALYs (Disability-Adjusted Life Years)	Canada	Both	Age-standardized	Rate	1995	240.571	271.583	211.533
DALYs (Disability-Adjusted Life Years)	Canada	Both	Age-standardized	Rate	1996	235.915	266.855	206.816
DALYs (Disability-Adjusted Life Years)	Canada	Both	Age-standardized	Rate	1997	225.797	255.665	198.23
DALYs (Disability-Adjusted Life Years)	Canada	Both	Age-standardized	Rate	1998	220.258	249.351	192.957
DALYs (Disability-Adjusted Life Years)	Canada	Both	Age-standardized	Rate	1999	214.38	242.886	187.667
DALYs (Disability-Adjusted Life Years)	Canada	Both	Age-standardized	Rate	2000	209.293	237.362	182.923
DALYs (Disability-Adjusted Life Years)	Canada	Both	Age-standardized	Rate	2001	201.813	228.833	176.119
DALYs (Disability-Adjusted Life Years)	Canada	Both	Age-standardized	Rate	2002	196.969	223.654	171.078
DALYs (Disability-Adjusted Life Years)	Canada	Both	Age-standardized	Rate	2003	209.93	238.716	182.633
DALYs (Disability-Adjusted Life Years)	Canada	Both	Age-standardized	Rate	2004	203.217	231.02	176.376
DALYs (Disability-Adjusted Life Years)	Canada	Both	Age-standardized	Rate	2005	185.461	210.961	161.137
DALYs (Disability-Adjusted Life Years)	Canada	Both	Age-standardized	Rate	2006	195.054	221.637	169.566
DALYs (Disability-Adjusted Life Years)	Canada	Both	Age-standardized	Rate	2007	192.346	218.759	167.401
DALYs (Disability-Adjusted Life Years)	Canada	Both	Age-standardized	Rate	2008	188.172	213.677	163.086
DALYs (Disability-Adjusted Life Years)	Canada	Both	Age-standardized	Rate	2009	180.967	206.02	156.435
DALYs (Disability-Adjusted Life Years)	Canada	Both	Age-standardized	Rate	2010	175.283	199.684	151.774
DALYs (Disability-Adjusted Life Years)	Canada	Both	Age-standardized	Rate	2011	169.824	193.903	146.977
DALYs (Disability-Adjusted Life Years)	Canada	Both	Age-standardized	Rate	2012	164.999	188.498	142.712
DALYs (Disability-Adjusted Life Years)	Canada	Both	Age-standardized	Rate	2013	159.027	181.118	137.247
DALYs (Disability-Adjusted Life Years)	Canada	Both	Age-standardized	Rate	2014	156.413	178.243	134.976
DALYs (Disability-Adjusted Life Years)	Canada	Both	Age-standardized	Rate	2015	150.378	171.432	129.352
DALYs (Disability-Adjusted Life Years)	Canada	Both	Age-standardized	Rate	2016	153.625	175.229	132.353
DALYs (Disability-Adjusted Life Years)	Canada	Both	Age-standardized	Rate	2017	151.355	172.846	130.143
DALYs (Disability-Adjusted Life Years)	Canada	Both	Age-standardized	Rate	2018	150.177	171.931	128.587
DALYs (Disability-Adjusted Life Years)	Canada	Both	Age-standardized	Rate	2019	144.579	166.053	123.747
DALYs (Disability-Adjusted Life Years)	Canada	Both	Age-standardized	Rate	2020	134.953	155.483	115.13
DALYs (Disability-Adjusted Life Years)	Canada	Both	Age-standardized	Rate	2021	133.79	154.553	113.593
DALYs (Disability-Adjusted Life Years)	Central African Republic	Both	Age-standardized	Rate	1990	740.542	1004.14	503.504
DALYs (Disability-Adjusted Life Years)	Central African Republic	Both	Age-standardized	Rate	1991	742.624	1015.09	505.168
DALYs (Disability-Adjusted Life Years)	Central African Republic	Both	Age-standardized	Rate	1992	731.681	1006.51	499.714
DALYs (Disability-Adjusted Life Years)	Central African Republic	Both	Age-standardized	Rate	1993	739.493	1014.67	500.885
DALYs (Disability-Adjusted Life Years)	Central African Republic	Both	Age-standardized	Rate	1994	740.417	1019	498.277
DALYs (Disability-Adjusted Life Years)	Central African Republic	Both	Age-standardized	Rate	1995	731.659	1012.01	490.145
DALYs (Disability-Adjusted Life Years)	Central African Republic	Both	Age-standardized	Rate	1996	739.186	1027.23	494.392
DALYs (Disability-Adjusted Life Years)	Central African Republic	Both	Age-standardized	Rate	1997	729.31	1018.06	489.86
DALYs (Disability-Adjusted Life Years)	Central African Republic	Both	Age-standardized	Rate	1998	730.112	1022.65	487.971
DALYs (Disability-Adjusted Life Years)	Central African Republic	Both	Age-standardized	Rate	1999	726.818	1022.26	484.259
DALYs (Disability-Adjusted Life Years)	Central African Republic	Both	Age-standardized	Rate	2000	710.205	1005.16	472.184
DALYs (Disability-Adjusted Life Years)	Central African Republic	Both	Age-standardized	Rate	2001	698.574	991.631	463.177
DALYs (Disability-Adjusted Life Years)	Central African Republic	Both	Age-standardized	Rate	2002	689.369	973.899	456.504
DALYs (Disability-Adjusted Life Years)	Central African Republic	Both	Age-standardized	Rate	2003	677.337	954.801	444.088
DALYs (Disability-Adjusted Life Years)	Central African Republic	Both	Age-standardized	Rate	2004	665.068	936.505	432.327
DALYs (Disability-Adjusted Life Years)	Central African Republic	Both	Age-standardized	Rate	2005	655.302	920.519	423.029
DALYs (Disability-Adjusted Life Years)	Central African Republic	Both	Age-standardized	Rate	2006	648.132	909.917	417.554
DALYs (Disability-Adjusted Life Years)	Central African Republic	Both	Age-standardized	Rate	2007	633.872	892.183	407.833
DALYs (Disability-Adjusted Life Years)	Central African Republic	Both	Age-standardized	Rate	2008	616.654	867.371	397.86
DALYs (Disability-Adjusted Life Years)	Central African Republic	Both	Age-standardized	Rate	2009	608.953	858.755	392.844
DALYs (Disability-Adjusted Life Years)	Central African Republic	Both	Age-standardized	Rate	2010	612.063	863.483	397.01
DALYs (Disability-Adjusted Life Years)	Central African Republic	Both	Age-standardized	Rate	2011	609.102	868.168	394.87
DALYs (Disability-Adjusted Life Years)	Central African Republic	Both	Age-standardized	Rate	2012	598.711	854.171	389.708
DALYs (Disability-Adjusted Life Years)	Central African Republic	Both	Age-standardized	Rate	2013	600.516	857.484	389.205
DALYs (Disability-Adjusted Life Years)	Central African Republic	Both	Age-standardized	Rate	2014	592.789	843.649	385.118
DALYs (Disability-Adjusted Life Years)	Central African Republic	Both	Age-standardized	Rate	2015	584.408	831.111	380.124
DALYs (Disability-Adjusted Life Years)	Central African Republic	Both	Age-standardized	Rate	2016	580.498	824.893	378.802
DALYs (Disability-Adjusted Life Years)	Central African Republic	Both	Age-standardized	Rate	2017	576.098	813.684	374.772
DALYs (Disability-Adjusted Life Years)	Central African Republic	Both	Age-standardized	Rate	2018	569.629	799.082	372.626
DALYs (Disability-Adjusted Life Years)	Central African Republic	Both	Age-standardized	Rate	2019	563.329	790.852	368.227
DALYs (Disability-Adjusted Life Years)	Central African Republic	Both	Age-standardized	Rate	2020	554.749	782.061	364.33
DALYs (Disability-Adjusted Life Years)	Central African Republic	Both	Age-standardized	Rate	2021	544.327	774.532	356.092
DALYs (Disability-Adjusted Life Years)	Chad	Both	Age-standardized	Rate	1990	461.793	618.751	331.918
DALYs (Disability-Adjusted Life Years)	Chad	Both	Age-standardized	Rate	1991	451.292	603.835	327.343
DALYs (Disability-Adjusted Life Years)	Chad	Both	Age-standardized	Rate	1992	453.786	606.8	329.947
DALYs (Disability-Adjusted Life Years)	Chad	Both	Age-standardized	Rate	1993	459.546	612.809	334.327
DALYs (Disability-Adjusted Life Years)	Chad	Both	Age-standardized	Rate	1994	456.653	612.016	331.757
DALYs (Disability-Adjusted Life Years)	Chad	Both	Age-standardized	Rate	1995	453.984	612.241	329.604
DALYs (Disability-Adjusted Life Years)	Chad	Both	Age-standardized	Rate	1996	464.017	626.252	337.164
DALYs (Disability-Adjusted Life Years)	Chad	Both	Age-standardized	Rate	1997	469.375	635.404	339.437
DALYs (Disability-Adjusted Life Years)	Chad	Both	Age-standardized	Rate	1998	472.529	642.059	341.726
DALYs (Disability-Adjusted Life Years)	Chad	Both	Age-standardized	Rate	1999	474.861	644.694	341.532
DALYs (Disability-Adjusted Life Years)	Chad	Both	Age-standardized	Rate	2000	478.37	649.806	340.732
DALYs (Disability-Adjusted Life Years)	Chad	Both	Age-standardized	Rate	2001	481.792	656.077	344.564
DALYs (Disability-Adjusted Life Years)	Chad	Both	Age-standardized	Rate	2002	495.963	673.289	355.228
DALYs (Disability-Adjusted Life Years)	Chad	Both	Age-standardized	Rate	2003	510.551	689.673	364.41
DALYs (Disability-Adjusted Life Years)	Chad	Both	Age-standardized	Rate	2004	513.228	695.107	366.293
DALYs (Disability-Adjusted Life Years)	Chad	Both	Age-standardized	Rate	2005	513.536	695.572	364.057
DALYs (Disability-Adjusted Life Years)	Chad	Both	Age-standardized	Rate	2006	514.751	695.852	364.445
DALYs (Disability-Adjusted Life Years)	Chad	Both	Age-standardized	Rate	2007	521.661	706.004	366.014
DALYs (Disability-Adjusted Life Years)	Chad	Both	Age-standardized	Rate	2008	528.859	714.732	368.004
DALYs (Disability-Adjusted Life Years)	Chad	Both	Age-standardized	Rate	2009	529.52	713.671	367.155
DALYs (Disability-Adjusted Life Years)	Chad	Both	Age-standardized	Rate	2010	532.387	718.734	368.435
DALYs (Disability-Adjusted Life Years)	Chad	Both	Age-standardized	Rate	2011	532.195	716.673	367.404
DALYs (Disability-Adjusted Life Years)	Chad	Both	Age-standardized	Rate	2012	531.094	720.356	365.834
DALYs (Disability-Adjusted Life Years)	Chad	Both	Age-standardized	Rate	2013	526.973	720.784	360.561
DALYs (Disability-Adjusted Life Years)	Chad	Both	Age-standardized	Rate	2014	523.599	716.649	358.427
DALYs (Disability-Adjusted Life Years)	Chad	Both	Age-standardized	Rate	2015	519.519	712.58	356.284
DALYs (Disability-Adjusted Life Years)	Chad	Both	Age-standardized	Rate	2016	517.668	717.273	349.955
DALYs (Disability-Adjusted Life Years)	Chad	Both	Age-standardized	Rate	2017	516.442	714.786	348.074
DALYs (Disability-Adjusted Life Years)	Chad	Both	Age-standardized	Rate	2018	515.085	715.724	344.714
DALYs (Disability-Adjusted Life Years)	Chad	Both	Age-standardized	Rate	2019	513.398	716.751	344.539
DALYs (Disability-Adjusted Life Years)	Chad	Both	Age-standardized	Rate	2020	513.346	714.609	343.155
DALYs (Disability-Adjusted Life Years)	Chad	Both	Age-standardized	Rate	2021	510.564	711.221	339.541
DALYs (Disability-Adjusted Life Years)	Chile	Both	Age-standardized	Rate	1990	1231.28	1389.82	1082.52
DALYs (Disability-Adjusted Life Years)	Chile	Both	Age-standardized	Rate	1991	1183.41	1326.72	1041.28
DALYs (Disability-Adjusted Life Years)	Chile	Both	Age-standardized	Rate	1992	1158.13	1296.64	1020.21
DALYs (Disability-Adjusted Life Years)	Chile	Both	Age-standardized	Rate	1993	1132.52	1270.19	1001.29
DALYs (Disability-Adjusted Life Years)	Chile	Both	Age-standardized	Rate	1994	1116.45	1251.68	987.565
DALYs (Disability-Adjusted Life Years)	Chile	Both	Age-standardized	Rate	1995	1087.79	1219.42	962.011
DALYs (Disability-Adjusted Life Years)	Chile	Both	Age-standardized	Rate	1996	1055.74	1181.95	935.076
DALYs (Disability-Adjusted Life Years)	Chile	Both	Age-standardized	Rate	1997	1064.98	1193.78	943.281
DALYs (Disability-Adjusted Life Years)	Chile	Both	Age-standardized	Rate	1998	1023.87	1149.18	907.074
DALYs (Disability-Adjusted Life Years)	Chile	Both	Age-standardized	Rate	1999	1007.77	1130.39	891.633
DALYs (Disability-Adjusted Life Years)	Chile	Both	Age-standardized	Rate	2000	970.707	1090.94	858.662
DALYs (Disability-Adjusted Life Years)	Chile	Both	Age-standardized	Rate	2001	947.647	1065.01	837.567
DALYs (Disability-Adjusted Life Years)	Chile	Both	Age-standardized	Rate	2002	934.643	1051.76	825.076
DALYs (Disability-Adjusted Life Years)	Chile	Both	Age-standardized	Rate	2003	902.22	1015.63	795.485
DALYs (Disability-Adjusted Life Years)	Chile	Both	Age-standardized	Rate	2004	869.412	980.581	767.003
DALYs (Disability-Adjusted Life Years)	Chile	Both	Age-standardized	Rate	2005	839.392	946.217	740.333
DALYs (Disability-Adjusted Life Years)	Chile	Both	Age-standardized	Rate	2006	816.35	918.696	719.131
DALYs (Disability-Adjusted Life Years)	Chile	Both	Age-standardized	Rate	2007	781.104	878.82	687.958
DALYs (Disability-Adjusted Life Years)	Chile	Both	Age-standardized	Rate	2008	762.294	858.779	670.682
DALYs (Disability-Adjusted Life Years)	Chile	Both	Age-standardized	Rate	2009	785.468	884.105	691.601
DALYs (Disability-Adjusted Life Years)	Chile	Both	Age-standardized	Rate	2010	769.954	866.485	677.678
DALYs (Disability-Adjusted Life Years)	Chile	Both	Age-standardized	Rate	2011	745.137	838.423	655.8
DALYs (Disability-Adjusted Life Years)	Chile	Both	Age-standardized	Rate	2012	722.205	813.909	635.92
DALYs (Disability-Adjusted Life Years)	Chile	Both	Age-standardized	Rate	2013	697.954	787.757	612.313
DALYs (Disability-Adjusted Life Years)	Chile	Both	Age-standardized	Rate	2014	673.919	760.544	587.48
DALYs (Disability-Adjusted Life Years)	Chile	Both	Age-standardized	Rate	2015	657.857	744.426	571.496
DALYs (Disability-Adjusted Life Years)	Chile	Both	Age-standardized	Rate	2016	627.515	711.675	543.851
DALYs (Disability-Adjusted Life Years)	Chile	Both	Age-standardized	Rate	2017	606.967	690.771	524.961
DALYs (Disability-Adjusted Life Years)	Chile	Both	Age-standardized	Rate	2018	590.157	673.238	509.69
DALYs (Disability-Adjusted Life Years)	Chile	Both	Age-standardized	Rate	2019	579.865	663.757	500.349
DALYs (Disability-Adjusted Life Years)	Chile	Both	Age-standardized	Rate	2020	535.832	614.823	460.174
DALYs (Disability-Adjusted Life Years)	Chile	Both	Age-standardized	Rate	2021	531.522	613.215	455.522
DALYs (Disability-Adjusted Life Years)	China	Both	Age-standardized	Rate	1990	1871.15	2247.35	1529.53
DALYs (Disability-Adjusted Life Years)	China	Both	Age-standardized	Rate	1991	1824.84	2204.48	1522.64
DALYs (Disability-Adjusted Life Years)	China	Both	Age-standardized	Rate	1992	1779.39	2130.86	1479.36
DALYs (Disability-Adjusted Life Years)	China	Both	Age-standardized	Rate	1993	1734.6	2059.38	1444.61
DALYs (Disability-Adjusted Life Years)	China	Both	Age-standardized	Rate	1994	1685.91	1992.65	1432.48
DALYs (Disability-Adjusted Life Years)	China	Both	Age-standardized	Rate	1995	1649.81	1901.05	1391.64
DALYs (Disability-Adjusted Life Years)	China	Both	Age-standardized	Rate	1996	1598.56	1851.31	1321.76
DALYs (Disability-Adjusted Life Years)	China	Both	Age-standardized	Rate	1997	1552.06	1801	1290.37
DALYs (Disability-Adjusted Life Years)	China	Both	Age-standardized	Rate	1998	1526.24	1758.13	1272.6
DALYs (Disability-Adjusted Life Years)	China	Both	Age-standardized	Rate	1999	1509.29	1741.64	1257.19
DALYs (Disability-Adjusted Life Years)	China	Both	Age-standardized	Rate	2000	1519.42	1725.56	1241.64
DALYs (Disability-Adjusted Life Years)	China	Both	Age-standardized	Rate	2001	1508.54	1716.14	1212.72
DALYs (Disability-Adjusted Life Years)	China	Both	Age-standardized	Rate	2002	1496.77	1687.32	1175.81
DALYs (Disability-Adjusted Life Years)	China	Both	Age-standardized	Rate	2003	1489.11	1688.02	1193.83
DALYs (Disability-Adjusted Life Years)	China	Both	Age-standardized	Rate	2004	1482.08	1676.62	1175.4
DALYs (Disability-Adjusted Life Years)	China	Both	Age-standardized	Rate	2005	1417.4	1596.19	1126.6
DALYs (Disability-Adjusted Life Years)	China	Both	Age-standardized	Rate	2006	1301.21	1476.35	1037.97
DALYs (Disability-Adjusted Life Years)	China	Both	Age-standardized	Rate	2007	1228.78	1391.88	1007.17
DALYs (Disability-Adjusted Life Years)	China	Both	Age-standardized	Rate	2008	1185.26	1351.85	951.954
DALYs (Disability-Adjusted Life Years)	China	Both	Age-standardized	Rate	2009	1148.09	1312.37	909.31
DALYs (Disability-Adjusted Life Years)	China	Both	Age-standardized	Rate	2010	1107.73	1282.76	861.672
DALYs (Disability-Adjusted Life Years)	China	Both	Age-standardized	Rate	2011	1060.73	1228.18	846.22
DALYs (Disability-Adjusted Life Years)	China	Both	Age-standardized	Rate	2012	1018.36	1186.13	811.645
DALYs (Disability-Adjusted Life Years)	China	Both	Age-standardized	Rate	2013	971.493	1150.58	781.66
DALYs (Disability-Adjusted Life Years)	China	Both	Age-standardized	Rate	2014	926.843	1095.12	737.61
DALYs (Disability-Adjusted Life Years)	China	Both	Age-standardized	Rate	2015	898.826	1070.36	712.703
DALYs (Disability-Adjusted Life Years)	China	Both	Age-standardized	Rate	2016	880.809	1061.18	695.618
DALYs (Disability-Adjusted Life Years)	China	Both	Age-standardized	Rate	2017	853.334	1039.02	681.828
DALYs (Disability-Adjusted Life Years)	China	Both	Age-standardized	Rate	2018	834.581	1030.54	637.267
DALYs (Disability-Adjusted Life Years)	China	Both	Age-standardized	Rate	2019	818.639	1029.15	630.875
DALYs (Disability-Adjusted Life Years)	China	Both	Age-standardized	Rate	2020	807.256	1007.38	604.243
DALYs (Disability-Adjusted Life Years)	China	Both	Age-standardized	Rate	2021	794.251	1008.28	609.142
DALYs (Disability-Adjusted Life Years)	Colombia	Both	Age-standardized	Rate	1990	1169.87	1312.06	1035.4
DALYs (Disability-Adjusted Life Years)	Colombia	Both	Age-standardized	Rate	1991	1193.54	1341.45	1062.27
DALYs (Disability-Adjusted Life Years)	Colombia	Both	Age-standardized	Rate	1992	1169.37	1310.91	1040.65
DALYs (Disability-Adjusted Life Years)	Colombia	Both	Age-standardized	Rate	1993	1135.97	1273.23	1009.89
DALYs (Disability-Adjusted Life Years)	Colombia	Both	Age-standardized	Rate	1994	1103.91	1237.23	979.623
DALYs (Disability-Adjusted Life Years)	Colombia	Both	Age-standardized	Rate	1995	1043.77	1167.46	926.393
DALYs (Disability-Adjusted Life Years)	Colombia	Both	Age-standardized	Rate	1996	1022.89	1144.88	908.388
DALYs (Disability-Adjusted Life Years)	Colombia	Both	Age-standardized	Rate	1997	945.134	1059.96	836.742
DALYs (Disability-Adjusted Life Years)	Colombia	Both	Age-standardized	Rate	1998	890.396	998.971	787.329
DALYs (Disability-Adjusted Life Years)	Colombia	Both	Age-standardized	Rate	1999	875.601	984.442	774.237
DALYs (Disability-Adjusted Life Years)	Colombia	Both	Age-standardized	Rate	2000	854.722	960.287	754.46
DALYs (Disability-Adjusted Life Years)	Colombia	Both	Age-standardized	Rate	2001	823.647	926.416	726.334
DALYs (Disability-Adjusted Life Years)	Colombia	Both	Age-standardized	Rate	2002	793.604	892.074	699.471
DALYs (Disability-Adjusted Life Years)	Colombia	Both	Age-standardized	Rate	2003	787.008	885.469	692.639
DALYs (Disability-Adjusted Life Years)	Colombia	Both	Age-standardized	Rate	2004	773.349	872.434	679.391
DALYs (Disability-Adjusted Life Years)	Colombia	Both	Age-standardized	Rate	2005	734.892	829.455	645.002
DALYs (Disability-Adjusted Life Years)	Colombia	Both	Age-standardized	Rate	2006	725.251	821.152	636.265
DALYs (Disability-Adjusted Life Years)	Colombia	Both	Age-standardized	Rate	2007	690.498	779.873	605.745
DALYs (Disability-Adjusted Life Years)	Colombia	Both	Age-standardized	Rate	2008	668.955	756.934	585.981
DALYs (Disability-Adjusted Life Years)	Colombia	Both	Age-standardized	Rate	2009	668.638	757.249	585.681
DALYs (Disability-Adjusted Life Years)	Colombia	Both	Age-standardized	Rate	2010	643.969	728.522	563.94
DALYs (Disability-Adjusted Life Years)	Colombia	Both	Age-standardized	Rate	2011	610.82	692.214	533.892
DALYs (Disability-Adjusted Life Years)	Colombia	Both	Age-standardized	Rate	2012	595.803	676.232	520.457
DALYs (Disability-Adjusted Life Years)	Colombia	Both	Age-standardized	Rate	2013	575.555	655.187	502.311
DALYs (Disability-Adjusted Life Years)	Colombia	Both	Age-standardized	Rate	2014	550.244	625.746	479.088
DALYs (Disability-Adjusted Life Years)	Colombia	Both	Age-standardized	Rate	2015	540.885	616.627	469.401
DALYs (Disability-Adjusted Life Years)	Colombia	Both	Age-standardized	Rate	2016	535.422	611.704	463.292
DALYs (Disability-Adjusted Life Years)	Colombia	Both	Age-standardized	Rate	2017	523.644	598.659	453.12
DALYs (Disability-Adjusted Life Years)	Colombia	Both	Age-standardized	Rate	2018	527.092	602.76	456.586
DALYs (Disability-Adjusted Life Years)	Colombia	Both	Age-standardized	Rate	2019	512.812	588.637	442.795
DALYs (Disability-Adjusted Life Years)	Colombia	Both	Age-standardized	Rate	2020	528.393	618.341	446.308
DALYs (Disability-Adjusted Life Years)	Colombia	Both	Age-standardized	Rate	2021	522.73	648.152	414.181
DALYs (Disability-Adjusted Life Years)	Comoros	Both	Age-standardized	Rate	1990	404.778	577.899	256.352
DALYs (Disability-Adjusted Life Years)	Comoros	Both	Age-standardized	Rate	1991	403.173	570.467	266.502
DALYs (Disability-Adjusted Life Years)	Comoros	Both	Age-standardized	Rate	1992	399.792	565.021	257.361
DALYs (Disability-Adjusted Life Years)	Comoros	Both	Age-standardized	Rate	1993	395.994	555.603	255.086
DALYs (Disability-Adjusted Life Years)	Comoros	Both	Age-standardized	Rate	1994	395.615	551.127	262.09
DALYs (Disability-Adjusted Life Years)	Comoros	Both	Age-standardized	Rate	1995	389.964	541.418	258.183
DALYs (Disability-Adjusted Life Years)	Comoros	Both	Age-standardized	Rate	1996	387.48	534.4	266.409
DALYs (Disability-Adjusted Life Years)	Comoros	Both	Age-standardized	Rate	1997	383.776	526.901	263.909
DALYs (Disability-Adjusted Life Years)	Comoros	Both	Age-standardized	Rate	1998	374.601	515.452	250.745
DALYs (Disability-Adjusted Life Years)	Comoros	Both	Age-standardized	Rate	1999	360.707	497.197	231.598
DALYs (Disability-Adjusted Life Years)	Comoros	Both	Age-standardized	Rate	2000	356.669	489.527	244.187
DALYs (Disability-Adjusted Life Years)	Comoros	Both	Age-standardized	Rate	2001	346.426	476.758	234.794
DALYs (Disability-Adjusted Life Years)	Comoros	Both	Age-standardized	Rate	2002	337.993	462.026	234.581
DALYs (Disability-Adjusted Life Years)	Comoros	Both	Age-standardized	Rate	2003	326.465	444.893	223.808
DALYs (Disability-Adjusted Life Years)	Comoros	Both	Age-standardized	Rate	2004	303.346	410.992	210.102
DALYs (Disability-Adjusted Life Years)	Comoros	Both	Age-standardized	Rate	2005	305.488	413.725	214.415
DALYs (Disability-Adjusted Life Years)	Comoros	Both	Age-standardized	Rate	2006	288.427	389.912	197.645
DALYs (Disability-Adjusted Life Years)	Comoros	Both	Age-standardized	Rate	2007	299.156	404	208.875
DALYs (Disability-Adjusted Life Years)	Comoros	Both	Age-standardized	Rate	2008	299.629	405.432	209.693
DALYs (Disability-Adjusted Life Years)	Comoros	Both	Age-standardized	Rate	2009	283.056	384.502	194.131
DALYs (Disability-Adjusted Life Years)	Comoros	Both	Age-standardized	Rate	2010	275.435	375.402	189.036
DALYs (Disability-Adjusted Life Years)	Comoros	Both	Age-standardized	Rate	2011	277.455	379.049	189.524
DALYs (Disability-Adjusted Life Years)	Comoros	Both	Age-standardized	Rate	2012	273.417	375.773	186.166
DALYs (Disability-Adjusted Life Years)	Comoros	Both	Age-standardized	Rate	2013	270.752	375.789	184.306
DALYs (Disability-Adjusted Life Years)	Comoros	Both	Age-standardized	Rate	2014	285.778	397.813	195.604
DALYs (Disability-Adjusted Life Years)	Comoros	Both	Age-standardized	Rate	2015	282.581	393.157	192.129
DALYs (Disability-Adjusted Life Years)	Comoros	Both	Age-standardized	Rate	2016	280.425	390.769	190.914
DALYs (Disability-Adjusted Life Years)	Comoros	Both	Age-standardized	Rate	2017	276.248	387.143	187.797
DALYs (Disability-Adjusted Life Years)	Comoros	Both	Age-standardized	Rate	2018	268.108	376.292	179.61
DALYs (Disability-Adjusted Life Years)	Comoros	Both	Age-standardized	Rate	2019	268.881	379.044	181.95
DALYs (Disability-Adjusted Life Years)	Comoros	Both	Age-standardized	Rate	2020	271.453	383.493	183.198
DALYs (Disability-Adjusted Life Years)	Comoros	Both	Age-standardized	Rate	2021	270.177	380.989	182.764
DALYs (Disability-Adjusted Life Years)	Congo	Both	Age-standardized	Rate	1990	619.318	835.386	436.199
DALYs (Disability-Adjusted Life Years)	Congo	Both	Age-standardized	Rate	1991	604.795	812.545	424.224
DALYs (Disability-Adjusted Life Years)	Congo	Both	Age-standardized	Rate	1992	596.616	800.108	415.792
DALYs (Disability-Adjusted Life Years)	Congo	Both	Age-standardized	Rate	1993	595.075	797.122	417.238
DALYs (Disability-Adjusted Life Years)	Congo	Both	Age-standardized	Rate	1994	615.416	820.124	434.37
DALYs (Disability-Adjusted Life Years)	Congo	Both	Age-standardized	Rate	1995	615.058	822.218	435.984
DALYs (Disability-Adjusted Life Years)	Congo	Both	Age-standardized	Rate	1996	615.242	825.582	436.423
DALYs (Disability-Adjusted Life Years)	Congo	Both	Age-standardized	Rate	1997	614.841	827.984	434.367
DALYs (Disability-Adjusted Life Years)	Congo	Both	Age-standardized	Rate	1998	583.36	787.077	412.409
DALYs (Disability-Adjusted Life Years)	Congo	Both	Age-standardized	Rate	1999	572.888	770.826	404.531
DALYs (Disability-Adjusted Life Years)	Congo	Both	Age-standardized	Rate	2000	549.957	739.429	388.879
DALYs (Disability-Adjusted Life Years)	Congo	Both	Age-standardized	Rate	2001	514.045	688.64	364.978
DALYs (Disability-Adjusted Life Years)	Congo	Both	Age-standardized	Rate	2002	488.998	651.58	345.768
DALYs (Disability-Adjusted Life Years)	Congo	Both	Age-standardized	Rate	2003	483.225	641.515	341.411
DALYs (Disability-Adjusted Life Years)	Congo	Both	Age-standardized	Rate	2004	471.185	625.823	330.078
DALYs (Disability-Adjusted Life Years)	Congo	Both	Age-standardized	Rate	2005	458.9	612.261	320.566
DALYs (Disability-Adjusted Life Years)	Congo	Both	Age-standardized	Rate	2006	446.715	597.778	312.516
DALYs (Disability-Adjusted Life Years)	Congo	Both	Age-standardized	Rate	2007	440.826	588.793	306.769
DALYs (Disability-Adjusted Life Years)	Congo	Both	Age-standardized	Rate	2008	430.044	581.406	300.945
DALYs (Disability-Adjusted Life Years)	Congo	Both	Age-standardized	Rate	2009	418.711	565.988	292.823
DALYs (Disability-Adjusted Life Years)	Congo	Both	Age-standardized	Rate	2010	408.875	553.857	283.997
DALYs (Disability-Adjusted Life Years)	Congo	Both	Age-standardized	Rate	2011	398.031	543.836	275.495
DALYs (Disability-Adjusted Life Years)	Congo	Both	Age-standardized	Rate	2012	393.217	537.136	270.14
DALYs (Disability-Adjusted Life Years)	Congo	Both	Age-standardized	Rate	2013	390.06	534.667	265.594
DALYs (Disability-Adjusted Life Years)	Congo	Both	Age-standardized	Rate	2014	386.772	531.392	261.715
DALYs (Disability-Adjusted Life Years)	Congo	Both	Age-standardized	Rate	2015	378.491	520.565	253.568
DALYs (Disability-Adjusted Life Years)	Congo	Both	Age-standardized	Rate	2016	369.566	507.106	246.684
DALYs (Disability-Adjusted Life Years)	Congo	Both	Age-standardized	Rate	2017	363.699	501.714	240.154
DALYs (Disability-Adjusted Life Years)	Congo	Both	Age-standardized	Rate	2018	358.552	495.934	236.65
DALYs (Disability-Adjusted Life Years)	Congo	Both	Age-standardized	Rate	2019	354.758	492.284	233.269
DALYs (Disability-Adjusted Life Years)	Congo	Both	Age-standardized	Rate	2020	351.149	487.774	230.536
DALYs (Disability-Adjusted Life Years)	Congo	Both	Age-standardized	Rate	2021	345.413	482.647	228.834
DALYs (Disability-Adjusted Life Years)	Cook Islands	Both	Age-standardized	Rate	1990	441.324	600.058	321.649
DALYs (Disability-Adjusted Life Years)	Cook Islands	Both	Age-standardized	Rate	1991	427.85	582.718	311.256
DALYs (Disability-Adjusted Life Years)	Cook Islands	Both	Age-standardized	Rate	1992	414.58	563.388	300.05
DALYs (Disability-Adjusted Life Years)	Cook Islands	Both	Age-standardized	Rate	1993	399.996	544.647	288.814
DALYs (Disability-Adjusted Life Years)	Cook Islands	Both	Age-standardized	Rate	1994	388.062	525.498	280.088
DALYs (Disability-Adjusted Life Years)	Cook Islands	Both	Age-standardized	Rate	1995	376.906	511.57	270.641
DALYs (Disability-Adjusted Life Years)	Cook Islands	Both	Age-standardized	Rate	1996	366.606	497.451	265.081
DALYs (Disability-Adjusted Life Years)	Cook Islands	Both	Age-standardized	Rate	1997	357.075	483.269	259.127
DALYs (Disability-Adjusted Life Years)	Cook Islands	Both	Age-standardized	Rate	1998	348.757	471.22	253.083
DALYs (Disability-Adjusted Life Years)	Cook Islands	Both	Age-standardized	Rate	1999	341.029	463.06	248.218
DALYs (Disability-Adjusted Life Years)	Cook Islands	Both	Age-standardized	Rate	2000	333.635	449.956	244.013
DALYs (Disability-Adjusted Life Years)	Cook Islands	Both	Age-standardized	Rate	2001	315.274	427.007	231.628
DALYs (Disability-Adjusted Life Years)	Cook Islands	Both	Age-standardized	Rate	2002	301.324	408.648	222.554
DALYs (Disability-Adjusted Life Years)	Cook Islands	Both	Age-standardized	Rate	2003	291.355	393.96	215.499
DALYs (Disability-Adjusted Life Years)	Cook Islands	Both	Age-standardized	Rate	2004	281.094	378.142	209.417
DALYs (Disability-Adjusted Life Years)	Cook Islands	Both	Age-standardized	Rate	2005	279.991	375.237	208.243
DALYs (Disability-Adjusted Life Years)	Cook Islands	Both	Age-standardized	Rate	2006	275.504	366.849	204.28
DALYs (Disability-Adjusted Life Years)	Cook Islands	Both	Age-standardized	Rate	2007	270.216	360.156	198.998
DALYs (Disability-Adjusted Life Years)	Cook Islands	Both	Age-standardized	Rate	2008	263.253	352.828	193.206
DALYs (Disability-Adjusted Life Years)	Cook Islands	Both	Age-standardized	Rate	2009	259.436	347.164	190.336
DALYs (Disability-Adjusted Life Years)	Cook Islands	Both	Age-standardized	Rate	2010	258.397	345.006	189.757
DALYs (Disability-Adjusted Life Years)	Cook Islands	Both	Age-standardized	Rate	2011	259.977	346.929	190.897
DALYs (Disability-Adjusted Life Years)	Cook Islands	Both	Age-standardized	Rate	2012	259.681	347.201	190.622
DALYs (Disability-Adjusted Life Years)	Cook Islands	Both	Age-standardized	Rate	2013	259.809	347.539	190.479
DALYs (Disability-Adjusted Life Years)	Cook Islands	Both	Age-standardized	Rate	2014	259.289	345.66	189.468
DALYs (Disability-Adjusted Life Years)	Cook Islands	Both	Age-standardized	Rate	2015	261.005	348.092	190.538
DALYs (Disability-Adjusted Life Years)	Cook Islands	Both	Age-standardized	Rate	2016	256.983	344.656	185.817
DALYs (Disability-Adjusted Life Years)	Cook Islands	Both	Age-standardized	Rate	2017	251.719	339.501	180.503
DALYs (Disability-Adjusted Life Years)	Cook Islands	Both	Age-standardized	Rate	2018	246.222	335.654	176.359
DALYs (Disability-Adjusted Life Years)	Cook Islands	Both	Age-standardized	Rate	2019	240.942	329.326	172.838
DALYs (Disability-Adjusted Life Years)	Cook Islands	Both	Age-standardized	Rate	2020	236.13	324.37	168.021
DALYs (Disability-Adjusted Life Years)	Cook Islands	Both	Age-standardized	Rate	2021	231.985	320.648	163.571
DALYs (Disability-Adjusted Life Years)	Costa Rica	Both	Age-standardized	Rate	1990	1306.97	1468.38	1159.7
DALYs (Disability-Adjusted Life Years)	Costa Rica	Both	Age-standardized	Rate	1991	1300.51	1451.75	1157.7
DALYs (Disability-Adjusted Life Years)	Costa Rica	Both	Age-standardized	Rate	1992	1256.15	1403.14	1114.74
DALYs (Disability-Adjusted Life Years)	Costa Rica	Both	Age-standardized	Rate	1993	1206.84	1353.05	1067.94
DALYs (Disability-Adjusted Life Years)	Costa Rica	Both	Age-standardized	Rate	1994	1231.37	1375.77	1092.78
DALYs (Disability-Adjusted Life Years)	Costa Rica	Both	Age-standardized	Rate	1995	1286.34	1437.68	1140.65
DALYs (Disability-Adjusted Life Years)	Costa Rica	Both	Age-standardized	Rate	1996	1220.22	1361.11	1084.89
DALYs (Disability-Adjusted Life Years)	Costa Rica	Both	Age-standardized	Rate	1997	1193.68	1331.99	1060.58
DALYs (Disability-Adjusted Life Years)	Costa Rica	Both	Age-standardized	Rate	1998	1155.16	1293.06	1023.9
DALYs (Disability-Adjusted Life Years)	Costa Rica	Both	Age-standardized	Rate	1999	1130.39	1270.39	999.348
DALYs (Disability-Adjusted Life Years)	Costa Rica	Both	Age-standardized	Rate	2000	1056	1185.18	934.596
DALYs (Disability-Adjusted Life Years)	Costa Rica	Both	Age-standardized	Rate	2001	1036.28	1165.73	914.242
DALYs (Disability-Adjusted Life Years)	Costa Rica	Both	Age-standardized	Rate	2002	959.725	1081.25	842.481
DALYs (Disability-Adjusted Life Years)	Costa Rica	Both	Age-standardized	Rate	2003	932.193	1047.74	818.252
DALYs (Disability-Adjusted Life Years)	Costa Rica	Both	Age-standardized	Rate	2004	918.727	1035.86	808.411
DALYs (Disability-Adjusted Life Years)	Costa Rica	Both	Age-standardized	Rate	2005	840.211	949.261	735.264
DALYs (Disability-Adjusted Life Years)	Costa Rica	Both	Age-standardized	Rate	2006	828.568	938.174	727.932
DALYs (Disability-Adjusted Life Years)	Costa Rica	Both	Age-standardized	Rate	2007	716.974	814.427	627.875
DALYs (Disability-Adjusted Life Years)	Costa Rica	Both	Age-standardized	Rate	2008	729.308	828.737	637.332
DALYs (Disability-Adjusted Life Years)	Costa Rica	Both	Age-standardized	Rate	2009	716.971	815.433	625.293
DALYs (Disability-Adjusted Life Years)	Costa Rica	Both	Age-standardized	Rate	2010	761.362	868.127	665.221
DALYs (Disability-Adjusted Life Years)	Costa Rica	Both	Age-standardized	Rate	2011	705.71	803.721	615.789
DALYs (Disability-Adjusted Life Years)	Costa Rica	Both	Age-standardized	Rate	2012	703.343	797.192	613.621
DALYs (Disability-Adjusted Life Years)	Costa Rica	Both	Age-standardized	Rate	2013	680.578	771.347	592.883
DALYs (Disability-Adjusted Life Years)	Costa Rica	Both	Age-standardized	Rate	2014	660.429	748.78	574.14
DALYs (Disability-Adjusted Life Years)	Costa Rica	Both	Age-standardized	Rate	2015	672.28	763.121	582.077
DALYs (Disability-Adjusted Life Years)	Costa Rica	Both	Age-standardized	Rate	2016	685.777	779.636	592.569
DALYs (Disability-Adjusted Life Years)	Costa Rica	Both	Age-standardized	Rate	2017	661.818	754.105	573.471
DALYs (Disability-Adjusted Life Years)	Costa Rica	Both	Age-standardized	Rate	2018	668.611	763.493	579.019
DALYs (Disability-Adjusted Life Years)	Costa Rica	Both	Age-standardized	Rate	2019	624.566	715.156	537.294
DALYs (Disability-Adjusted Life Years)	Costa Rica	Both	Age-standardized	Rate	2020	603.316	695.546	516.537
DALYs (Disability-Adjusted Life Years)	Costa Rica	Both	Age-standardized	Rate	2021	625.666	743.528	520.084
DALYs (Disability-Adjusted Life Years)	Coted'Ivoire	Both	Age-standardized	Rate	1990	175.208	234.949	122.575
DALYs (Disability-Adjusted Life Years)	Coted'Ivoire	Both	Age-standardized	Rate	1991	173.899	234.012	121.829
DALYs (Disability-Adjusted Life Years)	Coted'Ivoire	Both	Age-standardized	Rate	1992	173.998	235.284	120.903
DALYs (Disability-Adjusted Life Years)	Coted'Ivoire	Both	Age-standardized	Rate	1993	177.865	240.605	122.733
DALYs (Disability-Adjusted Life Years)	Coted'Ivoire	Both	Age-standardized	Rate	1994	180.701	244.333	124.669
DALYs (Disability-Adjusted Life Years)	Coted'Ivoire	Both	Age-standardized	Rate	1995	183.212	247.942	125.841
DALYs (Disability-Adjusted Life Years)	Coted'Ivoire	Both	Age-standardized	Rate	1996	181.758	244.776	123.882
DALYs (Disability-Adjusted Life Years)	Coted'Ivoire	Both	Age-standardized	Rate	1997	178.836	242.039	121.383
DALYs (Disability-Adjusted Life Years)	Coted'Ivoire	Both	Age-standardized	Rate	1998	178.552	241.649	120.307
DALYs (Disability-Adjusted Life Years)	Coted'Ivoire	Both	Age-standardized	Rate	1999	179.458	242.641	119.93
DALYs (Disability-Adjusted Life Years)	Coted'Ivoire	Both	Age-standardized	Rate	2000	181.185	247.708	120.54
DALYs (Disability-Adjusted Life Years)	Coted'Ivoire	Both	Age-standardized	Rate	2001	181.09	248.132	120.799
DALYs (Disability-Adjusted Life Years)	Coted'Ivoire	Both	Age-standardized	Rate	2002	180.045	246.105	119.725
DALYs (Disability-Adjusted Life Years)	Coted'Ivoire	Both	Age-standardized	Rate	2003	179.134	244.16	118.981
DALYs (Disability-Adjusted Life Years)	Coted'Ivoire	Both	Age-standardized	Rate	2004	178.263	242.609	118.657
DALYs (Disability-Adjusted Life Years)	Coted'Ivoire	Both	Age-standardized	Rate	2005	177.172	239.757	118.517
DALYs (Disability-Adjusted Life Years)	Coted'Ivoire	Both	Age-standardized	Rate	2006	175.806	236.907	117.014
DALYs (Disability-Adjusted Life Years)	Coted'Ivoire	Both	Age-standardized	Rate	2007	172.148	229.914	115.493
DALYs (Disability-Adjusted Life Years)	Coted'Ivoire	Both	Age-standardized	Rate	2008	168.162	225.22	112.46
DALYs (Disability-Adjusted Life Years)	Coted'Ivoire	Both	Age-standardized	Rate	2009	164.823	221.421	109.866
DALYs (Disability-Adjusted Life Years)	Coted'Ivoire	Both	Age-standardized	Rate	2010	161.998	219.34	106.202
DALYs (Disability-Adjusted Life Years)	Coted'Ivoire	Both	Age-standardized	Rate	2011	159.276	215.361	104.417
DALYs (Disability-Adjusted Life Years)	Coted'Ivoire	Both	Age-standardized	Rate	2012	160.647	219.073	104.225
DALYs (Disability-Adjusted Life Years)	Coted'Ivoire	Both	Age-standardized	Rate	2013	162.69	221.616	107.909
DALYs (Disability-Adjusted Life Years)	Coted'Ivoire	Both	Age-standardized	Rate	2014	160.873	219.862	108.022
DALYs (Disability-Adjusted Life Years)	Coted'Ivoire	Both	Age-standardized	Rate	2015	156.405	214.904	104.473
DALYs (Disability-Adjusted Life Years)	Coted'Ivoire	Both	Age-standardized	Rate	2016	152.143	209.995	101.806
DALYs (Disability-Adjusted Life Years)	Coted'Ivoire	Both	Age-standardized	Rate	2017	148.238	206.603	98.8019
DALYs (Disability-Adjusted Life Years)	Coted'Ivoire	Both	Age-standardized	Rate	2018	143.172	199.914	94.6882
DALYs (Disability-Adjusted Life Years)	Coted'Ivoire	Both	Age-standardized	Rate	2019	137.07	192.892	89.6847
DALYs (Disability-Adjusted Life Years)	Coted'Ivoire	Both	Age-standardized	Rate	2020	134.588	191.459	88.2482
DALYs (Disability-Adjusted Life Years)	Coted'Ivoire	Both	Age-standardized	Rate	2021	131.808	188.852	85.9287
DALYs (Disability-Adjusted Life Years)	Croatia	Both	Age-standardized	Rate	1990	859.128	981.154	745.92
DALYs (Disability-Adjusted Life Years)	Croatia	Both	Age-standardized	Rate	1991	838.231	954.989	729.337
DALYs (Disability-Adjusted Life Years)	Croatia	Both	Age-standardized	Rate	1992	759.76	866.354	663.697
DALYs (Disability-Adjusted Life Years)	Croatia	Both	Age-standardized	Rate	1993	746.038	846.298	652.908
DALYs (Disability-Adjusted Life Years)	Croatia	Both	Age-standardized	Rate	1994	721.562	829.1	618.037
DALYs (Disability-Adjusted Life Years)	Croatia	Both	Age-standardized	Rate	1995	686.717	802.07	580.753
DALYs (Disability-Adjusted Life Years)	Croatia	Both	Age-standardized	Rate	1996	707.954	828.794	602.982
DALYs (Disability-Adjusted Life Years)	Croatia	Both	Age-standardized	Rate	1997	712.532	834.35	600.388
DALYs (Disability-Adjusted Life Years)	Croatia	Both	Age-standardized	Rate	1998	671.698	790.112	563.096
DALYs (Disability-Adjusted Life Years)	Croatia	Both	Age-standardized	Rate	1999	647.153	758.791	539.873
DALYs (Disability-Adjusted Life Years)	Croatia	Both	Age-standardized	Rate	2000	594.976	692.73	506.188
DALYs (Disability-Adjusted Life Years)	Croatia	Both	Age-standardized	Rate	2001	559.766	642.435	478.911
DALYs (Disability-Adjusted Life Years)	Croatia	Both	Age-standardized	Rate	2002	554.723	635.355	478.09
DALYs (Disability-Adjusted Life Years)	Croatia	Both	Age-standardized	Rate	2003	569.452	654.717	491.624
DALYs (Disability-Adjusted Life Years)	Croatia	Both	Age-standardized	Rate	2004	547.303	629.975	473.679
DALYs (Disability-Adjusted Life Years)	Croatia	Both	Age-standardized	Rate	2005	521.081	598.665	452.687
DALYs (Disability-Adjusted Life Years)	Croatia	Both	Age-standardized	Rate	2006	484.055	551.607	421.802
DALYs (Disability-Adjusted Life Years)	Croatia	Both	Age-standardized	Rate	2007	484.728	550.86	424.435
DALYs (Disability-Adjusted Life Years)	Croatia	Both	Age-standardized	Rate	2008	469.235	534.358	411.636
DALYs (Disability-Adjusted Life Years)	Croatia	Both	Age-standardized	Rate	2009	422.544	481.348	369.316
DALYs (Disability-Adjusted Life Years)	Croatia	Both	Age-standardized	Rate	2010	410.811	467.478	358.774
DALYs (Disability-Adjusted Life Years)	Croatia	Both	Age-standardized	Rate	2011	418.886	478.766	365.502
DALYs (Disability-Adjusted Life Years)	Croatia	Both	Age-standardized	Rate	2012	401.24	458.4	349.814
DALYs (Disability-Adjusted Life Years)	Croatia	Both	Age-standardized	Rate	2013	381.902	437.709	330.427
DALYs (Disability-Adjusted Life Years)	Croatia	Both	Age-standardized	Rate	2014	365.134	421.296	313.754
DALYs (Disability-Adjusted Life Years)	Croatia	Both	Age-standardized	Rate	2015	367.438	424.301	314.776
DALYs (Disability-Adjusted Life Years)	Croatia	Both	Age-standardized	Rate	2016	340.549	393.534	289.424
DALYs (Disability-Adjusted Life Years)	Croatia	Both	Age-standardized	Rate	2017	330.765	382.781	280.973
DALYs (Disability-Adjusted Life Years)	Croatia	Both	Age-standardized	Rate	2018	324.767	379.452	276.012
DALYs (Disability-Adjusted Life Years)	Croatia	Both	Age-standardized	Rate	2019	311.971	360.725	264.784
DALYs (Disability-Adjusted Life Years)	Croatia	Both	Age-standardized	Rate	2020	297.504	347.639	250.96
DALYs (Disability-Adjusted Life Years)	Croatia	Both	Age-standardized	Rate	2021	296.082	356.227	243.941
DALYs (Disability-Adjusted Life Years)	Cuba	Both	Age-standardized	Rate	1990	285.271	323.599	247.693
DALYs (Disability-Adjusted Life Years)	Cuba	Both	Age-standardized	Rate	1991	277.463	314.55	240.978
DALYs (Disability-Adjusted Life Years)	Cuba	Both	Age-standardized	Rate	1992	272.813	310.409	236.927
DALYs (Disability-Adjusted Life Years)	Cuba	Both	Age-standardized	Rate	1993	262.57	298.778	228.155
DALYs (Disability-Adjusted Life Years)	Cuba	Both	Age-standardized	Rate	1994	260.522	296.856	226.58
DALYs (Disability-Adjusted Life Years)	Cuba	Both	Age-standardized	Rate	1995	255.692	291.673	222.474
DALYs (Disability-Adjusted Life Years)	Cuba	Both	Age-standardized	Rate	1996	246.966	281.769	215.194
DALYs (Disability-Adjusted Life Years)	Cuba	Both	Age-standardized	Rate	1997	245.347	279.754	213.656
DALYs (Disability-Adjusted Life Years)	Cuba	Both	Age-standardized	Rate	1998	252.718	288.29	220.247
DALYs (Disability-Adjusted Life Years)	Cuba	Both	Age-standardized	Rate	1999	255.957	291.566	222.604
DALYs (Disability-Adjusted Life Years)	Cuba	Both	Age-standardized	Rate	2000	248.684	284.118	216.424
DALYs (Disability-Adjusted Life Years)	Cuba	Both	Age-standardized	Rate	2001	243.336	277.421	212.093
DALYs (Disability-Adjusted Life Years)	Cuba	Both	Age-standardized	Rate	2002	229.803	262.194	199.55
DALYs (Disability-Adjusted Life Years)	Cuba	Both	Age-standardized	Rate	2003	229.293	261.462	199.928
DALYs (Disability-Adjusted Life Years)	Cuba	Both	Age-standardized	Rate	2004	230.418	262.767	200.916
DALYs (Disability-Adjusted Life Years)	Cuba	Both	Age-standardized	Rate	2005	232.564	264.745	203.016
DALYs (Disability-Adjusted Life Years)	Cuba	Both	Age-standardized	Rate	2006	225.009	255.395	195.478
DALYs (Disability-Adjusted Life Years)	Cuba	Both	Age-standardized	Rate	2007	221.105	250.604	192.688
DALYs (Disability-Adjusted Life Years)	Cuba	Both	Age-standardized	Rate	2008	222.77	252.62	194.302
DALYs (Disability-Adjusted Life Years)	Cuba	Both	Age-standardized	Rate	2009	216.901	246.521	189.038
DALYs (Disability-Adjusted Life Years)	Cuba	Both	Age-standardized	Rate	2010	221.403	251.155	193.139
DALYs (Disability-Adjusted Life Years)	Cuba	Both	Age-standardized	Rate	2011	208.644	237.356	181.019
DALYs (Disability-Adjusted Life Years)	Cuba	Both	Age-standardized	Rate	2012	213.432	243.377	185.881
DALYs (Disability-Adjusted Life Years)	Cuba	Both	Age-standardized	Rate	2013	211.009	240.916	184.016
DALYs (Disability-Adjusted Life Years)	Cuba	Both	Age-standardized	Rate	2014	211.65	241.743	184.4
DALYs (Disability-Adjusted Life Years)	Cuba	Both	Age-standardized	Rate	2015	215.493	246.147	187.565
DALYs (Disability-Adjusted Life Years)	Cuba	Both	Age-standardized	Rate	2016	211.325	241.97	183.152
DALYs (Disability-Adjusted Life Years)	Cuba	Both	Age-standardized	Rate	2017	213.092	244.321	184.319
DALYs (Disability-Adjusted Life Years)	Cuba	Both	Age-standardized	Rate	2018	210.671	241.717	181.918
DALYs (Disability-Adjusted Life Years)	Cuba	Both	Age-standardized	Rate	2019	212.485	244.587	182.766
DALYs (Disability-Adjusted Life Years)	Cuba	Both	Age-standardized	Rate	2020	205.689	237.58	175.125
DALYs (Disability-Adjusted Life Years)	Cuba	Both	Age-standardized	Rate	2021	200.962	242.371	163.489
DALYs (Disability-Adjusted Life Years)	Cyprus	Both	Age-standardized	Rate	1990	360.234	492.931	265.846
DALYs (Disability-Adjusted Life Years)	Cyprus	Both	Age-standardized	Rate	1991	356.768	488.611	263.715
DALYs (Disability-Adjusted Life Years)	Cyprus	Both	Age-standardized	Rate	1992	349.723	475.704	257.412
DALYs (Disability-Adjusted Life Years)	Cyprus	Both	Age-standardized	Rate	1993	336.064	455.782	247.45
DALYs (Disability-Adjusted Life Years)	Cyprus	Both	Age-standardized	Rate	1994	317.934	432.271	235.487
DALYs (Disability-Adjusted Life Years)	Cyprus	Both	Age-standardized	Rate	1995	310.454	420.195	233.454
DALYs (Disability-Adjusted Life Years)	Cyprus	Both	Age-standardized	Rate	1996	300.935	408.713	227.37
DALYs (Disability-Adjusted Life Years)	Cyprus	Both	Age-standardized	Rate	1997	296.366	404.677	224.056
DALYs (Disability-Adjusted Life Years)	Cyprus	Both	Age-standardized	Rate	1998	287.429	395.093	218.491
DALYs (Disability-Adjusted Life Years)	Cyprus	Both	Age-standardized	Rate	1999	275.45	376.76	211.503
DALYs (Disability-Adjusted Life Years)	Cyprus	Both	Age-standardized	Rate	2000	268.419	363.758	206.68
DALYs (Disability-Adjusted Life Years)	Cyprus	Both	Age-standardized	Rate	2001	260.943	350.981	201.383
DALYs (Disability-Adjusted Life Years)	Cyprus	Both	Age-standardized	Rate	2002	260.631	345.97	200.505
DALYs (Disability-Adjusted Life Years)	Cyprus	Both	Age-standardized	Rate	2003	259.918	340.409	199.511
DALYs (Disability-Adjusted Life Years)	Cyprus	Both	Age-standardized	Rate	2004	256.271	328.268	196.684
DALYs (Disability-Adjusted Life Years)	Cyprus	Both	Age-standardized	Rate	2005	255.877	325.562	196.283
DALYs (Disability-Adjusted Life Years)	Cyprus	Both	Age-standardized	Rate	2006	253.987	322.03	194.786
DALYs (Disability-Adjusted Life Years)	Cyprus	Both	Age-standardized	Rate	2007	247.569	313.299	189.206
DALYs (Disability-Adjusted Life Years)	Cyprus	Both	Age-standardized	Rate	2008	245.15	308.746	186.207
DALYs (Disability-Adjusted Life Years)	Cyprus	Both	Age-standardized	Rate	2009	243.886	307.98	184.979
DALYs (Disability-Adjusted Life Years)	Cyprus	Both	Age-standardized	Rate	2010	242.447	306.269	182.56
DALYs (Disability-Adjusted Life Years)	Cyprus	Both	Age-standardized	Rate	2011	239.34	301.564	179.612
DALYs (Disability-Adjusted Life Years)	Cyprus	Both	Age-standardized	Rate	2012	234.84	297.65	176.078
DALYs (Disability-Adjusted Life Years)	Cyprus	Both	Age-standardized	Rate	2013	232.064	294.672	172.807
DALYs (Disability-Adjusted Life Years)	Cyprus	Both	Age-standardized	Rate	2014	225.788	286.574	168.784
DALYs (Disability-Adjusted Life Years)	Cyprus	Both	Age-standardized	Rate	2015	220.354	280.866	164.504
DALYs (Disability-Adjusted Life Years)	Cyprus	Both	Age-standardized	Rate	2016	208.608	266.084	154.769
DALYs (Disability-Adjusted Life Years)	Cyprus	Both	Age-standardized	Rate	2017	208.516	267.939	154.321
DALYs (Disability-Adjusted Life Years)	Cyprus	Both	Age-standardized	Rate	2018	203.968	263.694	150.861
DALYs (Disability-Adjusted Life Years)	Cyprus	Both	Age-standardized	Rate	2019	200.337	259.646	147.978
DALYs (Disability-Adjusted Life Years)	Cyprus	Both	Age-standardized	Rate	2020	184.8	243.377	135.599
DALYs (Disability-Adjusted Life Years)	Cyprus	Both	Age-standardized	Rate	2021	177.62	232.938	130.477
DALYs (Disability-Adjusted Life Years)	Czechia	Both	Age-standardized	Rate	1990	614.382	696.044	542.407
DALYs (Disability-Adjusted Life Years)	Czechia	Both	Age-standardized	Rate	1991	579.537	654.632	511.313
DALYs (Disability-Adjusted Life Years)	Czechia	Both	Age-standardized	Rate	1992	561.802	634.759	497.667
DALYs (Disability-Adjusted Life Years)	Czechia	Both	Age-standardized	Rate	1993	542.909	612.001	479.305
DALYs (Disability-Adjusted Life Years)	Czechia	Both	Age-standardized	Rate	1994	534.409	601.156	471.19
DALYs (Disability-Adjusted Life Years)	Czechia	Both	Age-standardized	Rate	1995	520.174	585.688	457.735
DALYs (Disability-Adjusted Life Years)	Czechia	Both	Age-standardized	Rate	1996	493.855	557.912	434.681
DALYs (Disability-Adjusted Life Years)	Czechia	Both	Age-standardized	Rate	1997	476.105	539.39	418.683
DALYs (Disability-Adjusted Life Years)	Czechia	Both	Age-standardized	Rate	1998	442.144	500.516	387.899
DALYs (Disability-Adjusted Life Years)	Czechia	Both	Age-standardized	Rate	1999	427.468	483.958	375.058
DALYs (Disability-Adjusted Life Years)	Czechia	Both	Age-standardized	Rate	2000	413.301	469.278	362.075
DALYs (Disability-Adjusted Life Years)	Czechia	Both	Age-standardized	Rate	2001	396.26	449.373	346.935
DALYs (Disability-Adjusted Life Years)	Czechia	Both	Age-standardized	Rate	2002	380.655	431.911	331.365
DALYs (Disability-Adjusted Life Years)	Czechia	Both	Age-standardized	Rate	2003	376.104	427.112	326.764
DALYs (Disability-Adjusted Life Years)	Czechia	Both	Age-standardized	Rate	2004	349.969	396.499	303.458
DALYs (Disability-Adjusted Life Years)	Czechia	Both	Age-standardized	Rate	2005	336.883	382.298	291.754
DALYs (Disability-Adjusted Life Years)	Czechia	Both	Age-standardized	Rate	2006	322.297	364.977	279.184
DALYs (Disability-Adjusted Life Years)	Czechia	Both	Age-standardized	Rate	2007	309.37	352.015	268.924
DALYs (Disability-Adjusted Life Years)	Czechia	Both	Age-standardized	Rate	2008	304.459	345.955	265.417
DALYs (Disability-Adjusted Life Years)	Czechia	Both	Age-standardized	Rate	2009	296.549	336.794	258.049
DALYs (Disability-Adjusted Life Years)	Czechia	Both	Age-standardized	Rate	2010	284.256	322.602	247.115
DALYs (Disability-Adjusted Life Years)	Czechia	Both	Age-standardized	Rate	2011	266.32	301.074	231.81
DALYs (Disability-Adjusted Life Years)	Czechia	Both	Age-standardized	Rate	2012	257.557	290.815	224.906
DALYs (Disability-Adjusted Life Years)	Czechia	Both	Age-standardized	Rate	2013	247.865	279.524	217.292
DALYs (Disability-Adjusted Life Years)	Czechia	Both	Age-standardized	Rate	2014	236.692	267.834	206.907
DALYs (Disability-Adjusted Life Years)	Czechia	Both	Age-standardized	Rate	2015	228.88	259.693	199.965
DALYs (Disability-Adjusted Life Years)	Czechia	Both	Age-standardized	Rate	2016	218.817	249.256	189.876
DALYs (Disability-Adjusted Life Years)	Czechia	Both	Age-standardized	Rate	2017	211.83	241	183.39
DALYs (Disability-Adjusted Life Years)	Czechia	Both	Age-standardized	Rate	2018	211.498	242.673	183.019
DALYs (Disability-Adjusted Life Years)	Czechia	Both	Age-standardized	Rate	2019	201.164	231.336	173.821
DALYs (Disability-Adjusted Life Years)	Czechia	Both	Age-standardized	Rate	2020	193.029	225.038	164.87
DALYs (Disability-Adjusted Life Years)	Czechia	Both	Age-standardized	Rate	2021	193.98	230.734	159.598
DALYs (Disability-Adjusted Life Years)	Democratic People's Republic of Korea	Both	Age-standardized	Rate	1990	1170.93	1643.28	786.124
DALYs (Disability-Adjusted Life Years)	Democratic People's Republic of Korea	Both	Age-standardized	Rate	1991	1167.53	1639.7	786.642
DALYs (Disability-Adjusted Life Years)	Democratic People's Republic of Korea	Both	Age-standardized	Rate	1992	1166.29	1634.34	788.76
DALYs (Disability-Adjusted Life Years)	Democratic People's Republic of Korea	Both	Age-standardized	Rate	1993	1165.88	1636.37	788.002
DALYs (Disability-Adjusted Life Years)	Democratic People's Republic of Korea	Both	Age-standardized	Rate	1994	1163.4	1628.42	784.471
DALYs (Disability-Adjusted Life Years)	Democratic People's Republic of Korea	Both	Age-standardized	Rate	1995	1162.63	1628.95	785.503
DALYs (Disability-Adjusted Life Years)	Democratic People's Republic of Korea	Both	Age-standardized	Rate	1996	1161.11	1625.92	783.66
DALYs (Disability-Adjusted Life Years)	Democratic People's Republic of Korea	Both	Age-standardized	Rate	1997	1161.2	1619.78	783.641
DALYs (Disability-Adjusted Life Years)	Democratic People's Republic of Korea	Both	Age-standardized	Rate	1998	1161.67	1615.63	789.421
DALYs (Disability-Adjusted Life Years)	Democratic People's Republic of Korea	Both	Age-standardized	Rate	1999	1160.26	1607.53	793.266
DALYs (Disability-Adjusted Life Years)	Democratic People's Republic of Korea	Both	Age-standardized	Rate	2000	1158.72	1596.74	792.274
DALYs (Disability-Adjusted Life Years)	Democratic People's Republic of Korea	Both	Age-standardized	Rate	2001	1155	1586.35	791.308
DALYs (Disability-Adjusted Life Years)	Democratic People's Republic of Korea	Both	Age-standardized	Rate	2002	1146.07	1574.84	789.419
DALYs (Disability-Adjusted Life Years)	Democratic People's Republic of Korea	Both	Age-standardized	Rate	2003	1137.41	1561.54	790.854
DALYs (Disability-Adjusted Life Years)	Democratic People's Republic of Korea	Both	Age-standardized	Rate	2004	1128.87	1558.05	786.646
DALYs (Disability-Adjusted Life Years)	Democratic People's Republic of Korea	Both	Age-standardized	Rate	2005	1120.14	1539.58	787.84
DALYs (Disability-Adjusted Life Years)	Democratic People's Republic of Korea	Both	Age-standardized	Rate	2006	1115.34	1533.39	784.952
DALYs (Disability-Adjusted Life Years)	Democratic People's Republic of Korea	Both	Age-standardized	Rate	2007	1111.68	1529.53	786.083
DALYs (Disability-Adjusted Life Years)	Democratic People's Republic of Korea	Both	Age-standardized	Rate	2008	1107.95	1523.84	778.446
DALYs (Disability-Adjusted Life Years)	Democratic People's Republic of Korea	Both	Age-standardized	Rate	2009	1103.83	1516.88	780.461
DALYs (Disability-Adjusted Life Years)	Democratic People's Republic of Korea	Both	Age-standardized	Rate	2010	1095.19	1506.41	774.832
DALYs (Disability-Adjusted Life Years)	Democratic People's Republic of Korea	Both	Age-standardized	Rate	2011	1078.55	1484.84	762.569
DALYs (Disability-Adjusted Life Years)	Democratic People's Republic of Korea	Both	Age-standardized	Rate	2012	1063.3	1463.46	753.92
DALYs (Disability-Adjusted Life Years)	Democratic People's Republic of Korea	Both	Age-standardized	Rate	2013	1043.05	1430.63	737.964
DALYs (Disability-Adjusted Life Years)	Democratic People's Republic of Korea	Both	Age-standardized	Rate	2014	1023.64	1414.82	717.072
DALYs (Disability-Adjusted Life Years)	Democratic People's Republic of Korea	Both	Age-standardized	Rate	2015	1005	1397.29	698.277
DALYs (Disability-Adjusted Life Years)	Democratic People's Republic of Korea	Both	Age-standardized	Rate	2016	989.028	1374.48	685.023
DALYs (Disability-Adjusted Life Years)	Democratic People's Republic of Korea	Both	Age-standardized	Rate	2017	973.121	1358.11	668.292
DALYs (Disability-Adjusted Life Years)	Democratic People's Republic of Korea	Both	Age-standardized	Rate	2018	960.339	1337.67	658.62
DALYs (Disability-Adjusted Life Years)	Democratic People's Republic of Korea	Both	Age-standardized	Rate	2019	950.391	1329.71	647.116
DALYs (Disability-Adjusted Life Years)	Democratic People's Republic of Korea	Both	Age-standardized	Rate	2020	939.561	1314.19	637.785
DALYs (Disability-Adjusted Life Years)	Democratic People's Republic of Korea	Both	Age-standardized	Rate	2021	927.617	1300.28	625.993
DALYs (Disability-Adjusted Life Years)	Democratic Republic of the Congo	Both	Age-standardized	Rate	1990	432.984	598.049	294.71
DALYs (Disability-Adjusted Life Years)	Democratic Republic of the Congo	Both	Age-standardized	Rate	1991	431.589	594.708	295.873
DALYs (Disability-Adjusted Life Years)	Democratic Republic of the Congo	Both	Age-standardized	Rate	1992	426.121	584.297	294.655
DALYs (Disability-Adjusted Life Years)	Democratic Republic of the Congo	Both	Age-standardized	Rate	1993	417.953	571.964	289.487
DALYs (Disability-Adjusted Life Years)	Democratic Republic of the Congo	Both	Age-standardized	Rate	1994	415.686	572.036	287.958
DALYs (Disability-Adjusted Life Years)	Democratic Republic of the Congo	Both	Age-standardized	Rate	1995	419.792	576.496	290.155
DALYs (Disability-Adjusted Life Years)	Democratic Republic of the Congo	Both	Age-standardized	Rate	1996	429.294	583.486	295.236
DALYs (Disability-Adjusted Life Years)	Democratic Republic of the Congo	Both	Age-standardized	Rate	1997	413.274	566.648	282.753
DALYs (Disability-Adjusted Life Years)	Democratic Republic of the Congo	Both	Age-standardized	Rate	1998	412.708	561.777	283.527
DALYs (Disability-Adjusted Life Years)	Democratic Republic of the Congo	Both	Age-standardized	Rate	1999	409.639	559.048	281.559
DALYs (Disability-Adjusted Life Years)	Democratic Republic of the Congo	Both	Age-standardized	Rate	2000	410.624	559.155	282.903
DALYs (Disability-Adjusted Life Years)	Democratic Republic of the Congo	Both	Age-standardized	Rate	2001	408.036	555.592	282.254
DALYs (Disability-Adjusted Life Years)	Democratic Republic of the Congo	Both	Age-standardized	Rate	2002	397.841	540.546	276.657
DALYs (Disability-Adjusted Life Years)	Democratic Republic of the Congo	Both	Age-standardized	Rate	2003	399.851	539.508	278.158
DALYs (Disability-Adjusted Life Years)	Democratic Republic of the Congo	Both	Age-standardized	Rate	2004	391.524	528.326	271.619
DALYs (Disability-Adjusted Life Years)	Democratic Republic of the Congo	Both	Age-standardized	Rate	2005	384.662	519.242	266.564
DALYs (Disability-Adjusted Life Years)	Democratic Republic of the Congo	Both	Age-standardized	Rate	2006	382.302	513.497	265.726
DALYs (Disability-Adjusted Life Years)	Democratic Republic of the Congo	Both	Age-standardized	Rate	2007	378.82	509.968	264.623
DALYs (Disability-Adjusted Life Years)	Democratic Republic of the Congo	Both	Age-standardized	Rate	2008	379.777	514.066	266.114
DALYs (Disability-Adjusted Life Years)	Democratic Republic of the Congo	Both	Age-standardized	Rate	2009	378.105	513.993	261.57
DALYs (Disability-Adjusted Life Years)	Democratic Republic of the Congo	Both	Age-standardized	Rate	2010	377.848	512.674	258.718
DALYs (Disability-Adjusted Life Years)	Democratic Republic of the Congo	Both	Age-standardized	Rate	2011	377.981	513.602	256.356
DALYs (Disability-Adjusted Life Years)	Democratic Republic of the Congo	Both	Age-standardized	Rate	2012	376.416	513.926	255.821
DALYs (Disability-Adjusted Life Years)	Democratic Republic of the Congo	Both	Age-standardized	Rate	2013	373.096	509.438	252.37
DALYs (Disability-Adjusted Life Years)	Democratic Republic of the Congo	Both	Age-standardized	Rate	2014	370.764	510.284	251.895
DALYs (Disability-Adjusted Life Years)	Democratic Republic of the Congo	Both	Age-standardized	Rate	2015	365.943	503.035	248.568
DALYs (Disability-Adjusted Life Years)	Democratic Republic of the Congo	Both	Age-standardized	Rate	2016	361.05	497.136	244.251
DALYs (Disability-Adjusted Life Years)	Democratic Republic of the Congo	Both	Age-standardized	Rate	2017	355.482	492.026	241.744
DALYs (Disability-Adjusted Life Years)	Democratic Republic of the Congo	Both	Age-standardized	Rate	2018	350.747	486.142	237.377
DALYs (Disability-Adjusted Life Years)	Democratic Republic of the Congo	Both	Age-standardized	Rate	2019	345.935	480.327	233.4
DALYs (Disability-Adjusted Life Years)	Democratic Republic of the Congo	Both	Age-standardized	Rate	2020	344.926	477.49	231.157
DALYs (Disability-Adjusted Life Years)	Democratic Republic of the Congo	Both	Age-standardized	Rate	2021	342.183	476.048	227.993
DALYs (Disability-Adjusted Life Years)	Denmark	Both	Age-standardized	Rate	1990	334.549	377.25	294.291
DALYs (Disability-Adjusted Life Years)	Denmark	Both	Age-standardized	Rate	1991	319.866	360.643	281.125
DALYs (Disability-Adjusted Life Years)	Denmark	Both	Age-standardized	Rate	1992	311.221	350.751	273.221
DALYs (Disability-Adjusted Life Years)	Denmark	Both	Age-standardized	Rate	1993	303.005	341.625	266.041
DALYs (Disability-Adjusted Life Years)	Denmark	Both	Age-standardized	Rate	1994	282.422	318.997	248.033
DALYs (Disability-Adjusted Life Years)	Denmark	Both	Age-standardized	Rate	1995	271.486	306.865	237.851
DALYs (Disability-Adjusted Life Years)	Denmark	Both	Age-standardized	Rate	1996	265.145	300.09	232.107
DALYs (Disability-Adjusted Life Years)	Denmark	Both	Age-standardized	Rate	1997	247.469	280.25	216.449
DALYs (Disability-Adjusted Life Years)	Denmark	Both	Age-standardized	Rate	1998	233.24	264.713	204.129
DALYs (Disability-Adjusted Life Years)	Denmark	Both	Age-standardized	Rate	1999	230.611	261.348	201.652
DALYs (Disability-Adjusted Life Years)	Denmark	Both	Age-standardized	Rate	2000	215.617	244.034	188.197
DALYs (Disability-Adjusted Life Years)	Denmark	Both	Age-standardized	Rate	2001	217.133	246.141	189.737
DALYs (Disability-Adjusted Life Years)	Denmark	Both	Age-standardized	Rate	2002	210.505	238.777	183.912
DALYs (Disability-Adjusted Life Years)	Denmark	Both	Age-standardized	Rate	2003	212.541	241.59	185.655
DALYs (Disability-Adjusted Life Years)	Denmark	Both	Age-standardized	Rate	2004	205.917	233.817	179.749
DALYs (Disability-Adjusted Life Years)	Denmark	Both	Age-standardized	Rate	2005	208.38	236.55	182.326
DALYs (Disability-Adjusted Life Years)	Denmark	Both	Age-standardized	Rate	2006	201.749	228.595	176.773
DALYs (Disability-Adjusted Life Years)	Denmark	Both	Age-standardized	Rate	2007	195.827	221.189	171.748
DALYs (Disability-Adjusted Life Years)	Denmark	Both	Age-standardized	Rate	2008	193.8	219.164	169.96
DALYs (Disability-Adjusted Life Years)	Denmark	Both	Age-standardized	Rate	2009	188.119	212.605	165.236
DALYs (Disability-Adjusted Life Years)	Denmark	Both	Age-standardized	Rate	2010	183	206.932	160.651
DALYs (Disability-Adjusted Life Years)	Denmark	Both	Age-standardized	Rate	2011	172.601	195.398	150.984
DALYs (Disability-Adjusted Life Years)	Denmark	Both	Age-standardized	Rate	2012	165.244	187.288	144.263
DALYs (Disability-Adjusted Life Years)	Denmark	Both	Age-standardized	Rate	2013	159.397	181.109	138.863
DALYs (Disability-Adjusted Life Years)	Denmark	Both	Age-standardized	Rate	2014	158.487	180.479	137.747
DALYs (Disability-Adjusted Life Years)	Denmark	Both	Age-standardized	Rate	2015	163.652	186.84	141.873
DALYs (Disability-Adjusted Life Years)	Denmark	Both	Age-standardized	Rate	2016	170.743	195.197	147.362
DALYs (Disability-Adjusted Life Years)	Denmark	Both	Age-standardized	Rate	2017	172.253	197.18	148.051
DALYs (Disability-Adjusted Life Years)	Denmark	Both	Age-standardized	Rate	2018	176.549	202.556	151.966
DALYs (Disability-Adjusted Life Years)	Denmark	Both	Age-standardized	Rate	2019	171.002	197.307	146.718
DALYs (Disability-Adjusted Life Years)	Denmark	Both	Age-standardized	Rate	2020	163.703	189.442	139.798
DALYs (Disability-Adjusted Life Years)	Denmark	Both	Age-standardized	Rate	2021	158.955	184.582	135.396
DALYs (Disability-Adjusted Life Years)	Djibouti	Both	Age-standardized	Rate	1990	361.858	525.464	238.526
DALYs (Disability-Adjusted Life Years)	Djibouti	Both	Age-standardized	Rate	1991	361.074	524.146	236.486
DALYs (Disability-Adjusted Life Years)	Djibouti	Both	Age-standardized	Rate	1992	364.861	529.827	240.507
DALYs (Disability-Adjusted Life Years)	Djibouti	Both	Age-standardized	Rate	1993	377.11	544.791	249.768
DALYs (Disability-Adjusted Life Years)	Djibouti	Both	Age-standardized	Rate	1994	368.153	529.685	240.749
DALYs (Disability-Adjusted Life Years)	Djibouti	Both	Age-standardized	Rate	1995	379.543	541.013	250.358
DALYs (Disability-Adjusted Life Years)	Djibouti	Both	Age-standardized	Rate	1996	379.597	547.852	250.054
DALYs (Disability-Adjusted Life Years)	Djibouti	Both	Age-standardized	Rate	1997	373.126	542.601	246.453
DALYs (Disability-Adjusted Life Years)	Djibouti	Both	Age-standardized	Rate	1998	380.502	556.931	249.54
DALYs (Disability-Adjusted Life Years)	Djibouti	Both	Age-standardized	Rate	1999	379.688	555.713	245.683
DALYs (Disability-Adjusted Life Years)	Djibouti	Both	Age-standardized	Rate	2000	379.458	555.246	242.758
DALYs (Disability-Adjusted Life Years)	Djibouti	Both	Age-standardized	Rate	2001	376.916	553.469	239.391
DALYs (Disability-Adjusted Life Years)	Djibouti	Both	Age-standardized	Rate	2002	373.777	546.698	234.585
DALYs (Disability-Adjusted Life Years)	Djibouti	Both	Age-standardized	Rate	2003	364.361	532.029	227.194
DALYs (Disability-Adjusted Life Years)	Djibouti	Both	Age-standardized	Rate	2004	367.321	538.832	229.117
DALYs (Disability-Adjusted Life Years)	Djibouti	Both	Age-standardized	Rate	2005	360.56	528.49	223.92
DALYs (Disability-Adjusted Life Years)	Djibouti	Both	Age-standardized	Rate	2006	352.727	519.392	219.648
DALYs (Disability-Adjusted Life Years)	Djibouti	Both	Age-standardized	Rate	2007	350.638	518.839	218.397
DALYs (Disability-Adjusted Life Years)	Djibouti	Both	Age-standardized	Rate	2008	345.285	512.896	215.817
DALYs (Disability-Adjusted Life Years)	Djibouti	Both	Age-standardized	Rate	2009	338.822	506.786	211.712
DALYs (Disability-Adjusted Life Years)	Djibouti	Both	Age-standardized	Rate	2010	338.106	505.477	212.478
DALYs (Disability-Adjusted Life Years)	Djibouti	Both	Age-standardized	Rate	2011	334.445	498.401	208.522
DALYs (Disability-Adjusted Life Years)	Djibouti	Both	Age-standardized	Rate	2012	329.453	494.66	205.856
DALYs (Disability-Adjusted Life Years)	Djibouti	Both	Age-standardized	Rate	2013	324.197	483.239	201.821
DALYs (Disability-Adjusted Life Years)	Djibouti	Both	Age-standardized	Rate	2014	316.225	472.983	197.146
DALYs (Disability-Adjusted Life Years)	Djibouti	Both	Age-standardized	Rate	2015	313.544	467.394	195.245
DALYs (Disability-Adjusted Life Years)	Djibouti	Both	Age-standardized	Rate	2016	308.584	458.331	192.915
DALYs (Disability-Adjusted Life Years)	Djibouti	Both	Age-standardized	Rate	2017	306.434	453.623	192.14
DALYs (Disability-Adjusted Life Years)	Djibouti	Both	Age-standardized	Rate	2018	299.297	443.42	183.111
DALYs (Disability-Adjusted Life Years)	Djibouti	Both	Age-standardized	Rate	2019	296.459	432.738	185.995
DALYs (Disability-Adjusted Life Years)	Djibouti	Both	Age-standardized	Rate	2020	292.026	429.651	185.093
DALYs (Disability-Adjusted Life Years)	Djibouti	Both	Age-standardized	Rate	2021	289.522	425.186	184.615
DALYs (Disability-Adjusted Life Years)	Dominica	Both	Age-standardized	Rate	1990	1021.06	1281.6	803.276
DALYs (Disability-Adjusted Life Years)	Dominica	Both	Age-standardized	Rate	1991	1018.96	1280.38	803.312
DALYs (Disability-Adjusted Life Years)	Dominica	Both	Age-standardized	Rate	1992	1003.61	1259.86	792.205
DALYs (Disability-Adjusted Life Years)	Dominica	Both	Age-standardized	Rate	1993	979.269	1224.17	774.727
DALYs (Disability-Adjusted Life Years)	Dominica	Both	Age-standardized	Rate	1994	957.888	1196.83	757.401
DALYs (Disability-Adjusted Life Years)	Dominica	Both	Age-standardized	Rate	1995	937.069	1171.07	739.168
DALYs (Disability-Adjusted Life Years)	Dominica	Both	Age-standardized	Rate	1996	925.414	1163.91	724.625
DALYs (Disability-Adjusted Life Years)	Dominica	Both	Age-standardized	Rate	1997	903.457	1142.07	702.351
DALYs (Disability-Adjusted Life Years)	Dominica	Both	Age-standardized	Rate	1998	890.306	1131.01	692.216
DALYs (Disability-Adjusted Life Years)	Dominica	Both	Age-standardized	Rate	1999	871.677	1110	678.918
DALYs (Disability-Adjusted Life Years)	Dominica	Both	Age-standardized	Rate	2000	849.817	1082.08	664.219
DALYs (Disability-Adjusted Life Years)	Dominica	Both	Age-standardized	Rate	2001	831.607	1060.39	647.573
DALYs (Disability-Adjusted Life Years)	Dominica	Both	Age-standardized	Rate	2002	822.963	1047.24	643.274
DALYs (Disability-Adjusted Life Years)	Dominica	Both	Age-standardized	Rate	2003	807.994	1025.24	628.246
DALYs (Disability-Adjusted Life Years)	Dominica	Both	Age-standardized	Rate	2004	791.024	1003.94	613.903
DALYs (Disability-Adjusted Life Years)	Dominica	Both	Age-standardized	Rate	2005	768.78	976.253	594.027
DALYs (Disability-Adjusted Life Years)	Dominica	Both	Age-standardized	Rate	2006	762.167	967.8	589.953
DALYs (Disability-Adjusted Life Years)	Dominica	Both	Age-standardized	Rate	2007	750.28	958.561	583.048
DALYs (Disability-Adjusted Life Years)	Dominica	Both	Age-standardized	Rate	2008	744.04	951.326	576.001
DALYs (Disability-Adjusted Life Years)	Dominica	Both	Age-standardized	Rate	2009	736.864	942.525	572.438
DALYs (Disability-Adjusted Life Years)	Dominica	Both	Age-standardized	Rate	2010	745.702	953.467	578.979
DALYs (Disability-Adjusted Life Years)	Dominica	Both	Age-standardized	Rate	2011	750.948	956.861	582.825
DALYs (Disability-Adjusted Life Years)	Dominica	Both	Age-standardized	Rate	2012	751.059	955.235	582.602
DALYs (Disability-Adjusted Life Years)	Dominica	Both	Age-standardized	Rate	2013	752.509	954.498	585.454
DALYs (Disability-Adjusted Life Years)	Dominica	Both	Age-standardized	Rate	2014	747.689	951.61	578.094
DALYs (Disability-Adjusted Life Years)	Dominica	Both	Age-standardized	Rate	2015	745.222	955.406	574.327
DALYs (Disability-Adjusted Life Years)	Dominica	Both	Age-standardized	Rate	2016	738.623	950.226	566.03
DALYs (Disability-Adjusted Life Years)	Dominica	Both	Age-standardized	Rate	2017	736.024	958.624	560.468
DALYs (Disability-Adjusted Life Years)	Dominica	Both	Age-standardized	Rate	2018	732.363	967.173	555.028
DALYs (Disability-Adjusted Life Years)	Dominica	Both	Age-standardized	Rate	2019	726.428	966.123	547.041
DALYs (Disability-Adjusted Life Years)	Dominica	Both	Age-standardized	Rate	2020	722.891	970.077	542.156
DALYs (Disability-Adjusted Life Years)	Dominica	Both	Age-standardized	Rate	2021	717.425	966.16	532.088
DALYs (Disability-Adjusted Life Years)	Dominican Republic	Both	Age-standardized	Rate	1990	315.698	412.168	240.963
DALYs (Disability-Adjusted Life Years)	Dominican Republic	Both	Age-standardized	Rate	1991	305.089	396.611	233.375
DALYs (Disability-Adjusted Life Years)	Dominican Republic	Both	Age-standardized	Rate	1992	295.871	383.495	227.018
DALYs (Disability-Adjusted Life Years)	Dominican Republic	Both	Age-standardized	Rate	1993	294.456	387.693	220.488
DALYs (Disability-Adjusted Life Years)	Dominican Republic	Both	Age-standardized	Rate	1994	288.197	372.971	219.143
DALYs (Disability-Adjusted Life Years)	Dominican Republic	Both	Age-standardized	Rate	1995	288.897	375.613	218.848
DALYs (Disability-Adjusted Life Years)	Dominican Republic	Both	Age-standardized	Rate	1996	295.299	378.307	227.58
DALYs (Disability-Adjusted Life Years)	Dominican Republic	Both	Age-standardized	Rate	1997	300.875	385.68	231.294
DALYs (Disability-Adjusted Life Years)	Dominican Republic	Both	Age-standardized	Rate	1998	303.1	392.531	233.285
DALYs (Disability-Adjusted Life Years)	Dominican Republic	Both	Age-standardized	Rate	1999	300.415	386.028	230.792
DALYs (Disability-Adjusted Life Years)	Dominican Republic	Both	Age-standardized	Rate	2000	290.602	373.165	223.443
DALYs (Disability-Adjusted Life Years)	Dominican Republic	Both	Age-standardized	Rate	2001	284.775	366.116	218.786
DALYs (Disability-Adjusted Life Years)	Dominican Republic	Both	Age-standardized	Rate	2002	284.899	370.204	218.577
DALYs (Disability-Adjusted Life Years)	Dominican Republic	Both	Age-standardized	Rate	2003	294.332	379.893	226.075
DALYs (Disability-Adjusted Life Years)	Dominican Republic	Both	Age-standardized	Rate	2004	304.362	401.681	229.038
DALYs (Disability-Adjusted Life Years)	Dominican Republic	Both	Age-standardized	Rate	2005	306.744	410.339	225.9
DALYs (Disability-Adjusted Life Years)	Dominican Republic	Both	Age-standardized	Rate	2006	309.356	422.681	221.314
DALYs (Disability-Adjusted Life Years)	Dominican Republic	Both	Age-standardized	Rate	2007	304.373	424.214	215.221
DALYs (Disability-Adjusted Life Years)	Dominican Republic	Both	Age-standardized	Rate	2008	297.023	416.88	210.147
DALYs (Disability-Adjusted Life Years)	Dominican Republic	Both	Age-standardized	Rate	2009	289.232	396.522	206.505
DALYs (Disability-Adjusted Life Years)	Dominican Republic	Both	Age-standardized	Rate	2010	280.954	379.463	202.227
DALYs (Disability-Adjusted Life Years)	Dominican Republic	Both	Age-standardized	Rate	2011	274.589	362.816	204.158
DALYs (Disability-Adjusted Life Years)	Dominican Republic	Both	Age-standardized	Rate	2012	283.701	371.725	212.862
DALYs (Disability-Adjusted Life Years)	Dominican Republic	Both	Age-standardized	Rate	2013	298.255	390.41	222.129
DALYs (Disability-Adjusted Life Years)	Dominican Republic	Both	Age-standardized	Rate	2014	300.549	394.058	223.286
DALYs (Disability-Adjusted Life Years)	Dominican Republic	Both	Age-standardized	Rate	2015	300.383	401.496	222.384
DALYs (Disability-Adjusted Life Years)	Dominican Republic	Both	Age-standardized	Rate	2016	298.981	397.796	221.242
DALYs (Disability-Adjusted Life Years)	Dominican Republic	Both	Age-standardized	Rate	2017	296.242	392.787	216.378
DALYs (Disability-Adjusted Life Years)	Dominican Republic	Both	Age-standardized	Rate	2018	293.106	392.319	212.108
DALYs (Disability-Adjusted Life Years)	Dominican Republic	Both	Age-standardized	Rate	2019	283.046	385.896	201.891
DALYs (Disability-Adjusted Life Years)	Dominican Republic	Both	Age-standardized	Rate	2020	287.632	384.983	208.49
DALYs (Disability-Adjusted Life Years)	Dominican Republic	Both	Age-standardized	Rate	2021	271.797	374.329	189.141
DALYs (Disability-Adjusted Life Years)	Ecuador	Both	Age-standardized	Rate	1990	1137.38	1269.57	1011.93
DALYs (Disability-Adjusted Life Years)	Ecuador	Both	Age-standardized	Rate	1991	1156.82	1293.85	1029.82
DALYs (Disability-Adjusted Life Years)	Ecuador	Both	Age-standardized	Rate	1992	1126.64	1256.65	1005.7
DALYs (Disability-Adjusted Life Years)	Ecuador	Both	Age-standardized	Rate	1993	1080.1	1205.88	962.667
DALYs (Disability-Adjusted Life Years)	Ecuador	Both	Age-standardized	Rate	1994	1057.75	1181.55	943.702
DALYs (Disability-Adjusted Life Years)	Ecuador	Both	Age-standardized	Rate	1995	1087.13	1216.13	968.845
DALYs (Disability-Adjusted Life Years)	Ecuador	Both	Age-standardized	Rate	1996	1225.94	1370.21	1094.44
DALYs (Disability-Adjusted Life Years)	Ecuador	Both	Age-standardized	Rate	1997	1157.35	1293.61	1033.3
DALYs (Disability-Adjusted Life Years)	Ecuador	Both	Age-standardized	Rate	1998	1134.34	1267.35	1011.18
DALYs (Disability-Adjusted Life Years)	Ecuador	Both	Age-standardized	Rate	1999	1116.07	1251.12	993.414
DALYs (Disability-Adjusted Life Years)	Ecuador	Both	Age-standardized	Rate	2000	1080.57	1237.1	928.869
DALYs (Disability-Adjusted Life Years)	Ecuador	Both	Age-standardized	Rate	2001	1138.19	1304.09	988.123
DALYs (Disability-Adjusted Life Years)	Ecuador	Both	Age-standardized	Rate	2002	1174.54	1341.14	1022.5
DALYs (Disability-Adjusted Life Years)	Ecuador	Both	Age-standardized	Rate	2003	1171.61	1357.33	995.83
DALYs (Disability-Adjusted Life Years)	Ecuador	Both	Age-standardized	Rate	2004	1157.59	1344.45	981.079
DALYs (Disability-Adjusted Life Years)	Ecuador	Both	Age-standardized	Rate	2005	1164.14	1353.16	991.974
DALYs (Disability-Adjusted Life Years)	Ecuador	Both	Age-standardized	Rate	2006	1153.18	1331.03	996.01
DALYs (Disability-Adjusted Life Years)	Ecuador	Both	Age-standardized	Rate	2007	1123.62	1291.98	973.574
DALYs (Disability-Adjusted Life Years)	Ecuador	Both	Age-standardized	Rate	2008	1085.04	1244.3	939.348
DALYs (Disability-Adjusted Life Years)	Ecuador	Both	Age-standardized	Rate	2009	1012.85	1160.56	877.3
DALYs (Disability-Adjusted Life Years)	Ecuador	Both	Age-standardized	Rate	2010	949.594	1085.92	819.295
DALYs (Disability-Adjusted Life Years)	Ecuador	Both	Age-standardized	Rate	2011	910.725	1045.59	784.285
DALYs (Disability-Adjusted Life Years)	Ecuador	Both	Age-standardized	Rate	2012	892.5	1028.82	768.222
DALYs (Disability-Adjusted Life Years)	Ecuador	Both	Age-standardized	Rate	2013	834.804	963.852	714.105
DALYs (Disability-Adjusted Life Years)	Ecuador	Both	Age-standardized	Rate	2014	801.356	927.686	684.753
DALYs (Disability-Adjusted Life Years)	Ecuador	Both	Age-standardized	Rate	2015	742.823	861.343	631.518
DALYs (Disability-Adjusted Life Years)	Ecuador	Both	Age-standardized	Rate	2016	723.783	841.992	617.273
DALYs (Disability-Adjusted Life Years)	Ecuador	Both	Age-standardized	Rate	2017	714.182	826.108	608.026
DALYs (Disability-Adjusted Life Years)	Ecuador	Both	Age-standardized	Rate	2018	723.31	840.883	613.899
DALYs (Disability-Adjusted Life Years)	Ecuador	Both	Age-standardized	Rate	2019	718.911	852.749	599.231
DALYs (Disability-Adjusted Life Years)	Ecuador	Both	Age-standardized	Rate	2020	675.741	853.574	524.779
DALYs (Disability-Adjusted Life Years)	Ecuador	Both	Age-standardized	Rate	2021	668.57	871.034	506.381
DALYs (Disability-Adjusted Life Years)	Egypt	Both	Age-standardized	Rate	1990	184.103	282.755	135.721
DALYs (Disability-Adjusted Life Years)	Egypt	Both	Age-standardized	Rate	1991	178.928	276.089	131.948
DALYs (Disability-Adjusted Life Years)	Egypt	Both	Age-standardized	Rate	1992	170.836	264.96	126.327
DALYs (Disability-Adjusted Life Years)	Egypt	Both	Age-standardized	Rate	1993	171.984	266.393	127.619
DALYs (Disability-Adjusted Life Years)	Egypt	Both	Age-standardized	Rate	1994	172.31	266.454	127.685
DALYs (Disability-Adjusted Life Years)	Egypt	Both	Age-standardized	Rate	1995	166.933	258.436	123.317
DALYs (Disability-Adjusted Life Years)	Egypt	Both	Age-standardized	Rate	1996	166.708	256.933	122.879
DALYs (Disability-Adjusted Life Years)	Egypt	Both	Age-standardized	Rate	1997	169.302	259.415	125.971
DALYs (Disability-Adjusted Life Years)	Egypt	Both	Age-standardized	Rate	1998	168.991	257.494	125.908
DALYs (Disability-Adjusted Life Years)	Egypt	Both	Age-standardized	Rate	1999	169.803	254.369	126.855
DALYs (Disability-Adjusted Life Years)	Egypt	Both	Age-standardized	Rate	2000	167.702	248.217	125.506
DALYs (Disability-Adjusted Life Years)	Egypt	Both	Age-standardized	Rate	2001	183.766	264.383	138.189
DALYs (Disability-Adjusted Life Years)	Egypt	Both	Age-standardized	Rate	2002	217.025	293.568	163.782
DALYs (Disability-Adjusted Life Years)	Egypt	Both	Age-standardized	Rate	2003	252.107	330.73	189.699
DALYs (Disability-Adjusted Life Years)	Egypt	Both	Age-standardized	Rate	2004	272.772	353.262	203.019
DALYs (Disability-Adjusted Life Years)	Egypt	Both	Age-standardized	Rate	2005	285.243	368.893	208.845
DALYs (Disability-Adjusted Life Years)	Egypt	Both	Age-standardized	Rate	2006	297.955	384.97	215.064
DALYs (Disability-Adjusted Life Years)	Egypt	Both	Age-standardized	Rate	2007	299.879	387.466	215.092
DALYs (Disability-Adjusted Life Years)	Egypt	Both	Age-standardized	Rate	2008	306.7	397.757	217.93
DALYs (Disability-Adjusted Life Years)	Egypt	Both	Age-standardized	Rate	2009	313.752	405.126	220.211
DALYs (Disability-Adjusted Life Years)	Egypt	Both	Age-standardized	Rate	2010	315.889	407.211	219.334
DALYs (Disability-Adjusted Life Years)	Egypt	Both	Age-standardized	Rate	2011	315.185	407.621	216.593
DALYs (Disability-Adjusted Life Years)	Egypt	Both	Age-standardized	Rate	2012	322.66	416.371	221.034
DALYs (Disability-Adjusted Life Years)	Egypt	Both	Age-standardized	Rate	2013	315.433	406.261	215.445
DALYs (Disability-Adjusted Life Years)	Egypt	Both	Age-standardized	Rate	2014	316.879	404.028	215.062
DALYs (Disability-Adjusted Life Years)	Egypt	Both	Age-standardized	Rate	2015	318.845	406.647	213.58
DALYs (Disability-Adjusted Life Years)	Egypt	Both	Age-standardized	Rate	2016	302.095	384.137	202.062
DALYs (Disability-Adjusted Life Years)	Egypt	Both	Age-standardized	Rate	2017	283.366	359.792	188.834
DALYs (Disability-Adjusted Life Years)	Egypt	Both	Age-standardized	Rate	2018	279.84	355.626	185.232
DALYs (Disability-Adjusted Life Years)	Egypt	Both	Age-standardized	Rate	2019	273.253	350.941	179.838
DALYs (Disability-Adjusted Life Years)	Egypt	Both	Age-standardized	Rate	2020	270.044	356.401	172.847
DALYs (Disability-Adjusted Life Years)	Egypt	Both	Age-standardized	Rate	2021	266.243	364.358	167.458
DALYs (Disability-Adjusted Life Years)	El Salvador	Both	Age-standardized	Rate	1990	776.558	966.922	645.672
DALYs (Disability-Adjusted Life Years)	El Salvador	Both	Age-standardized	Rate	1991	773.879	956.494	642.058
DALYs (Disability-Adjusted Life Years)	El Salvador	Both	Age-standardized	Rate	1992	810.116	997.43	674.345
DALYs (Disability-Adjusted Life Years)	El Salvador	Both	Age-standardized	Rate	1993	854.026	1045.55	712.309
DALYs (Disability-Adjusted Life Years)	El Salvador	Both	Age-standardized	Rate	1994	888.511	1077.75	740.574
DALYs (Disability-Adjusted Life Years)	El Salvador	Both	Age-standardized	Rate	1995	849.471	1027.93	709.082
DALYs (Disability-Adjusted Life Years)	El Salvador	Both	Age-standardized	Rate	1996	847.784	1015.23	706.494
DALYs (Disability-Adjusted Life Years)	El Salvador	Both	Age-standardized	Rate	1997	886.326	1053.12	735.51
DALYs (Disability-Adjusted Life Years)	El Salvador	Both	Age-standardized	Rate	1998	934.855	1108.51	767.229
DALYs (Disability-Adjusted Life Years)	El Salvador	Both	Age-standardized	Rate	1999	866.832	1026.24	709.586
DALYs (Disability-Adjusted Life Years)	El Salvador	Both	Age-standardized	Rate	2000	855.546	1009.95	694.32
DALYs (Disability-Adjusted Life Years)	El Salvador	Both	Age-standardized	Rate	2001	834.73	984.372	673.291
DALYs (Disability-Adjusted Life Years)	El Salvador	Both	Age-standardized	Rate	2002	783.867	927.42	637.812
DALYs (Disability-Adjusted Life Years)	El Salvador	Both	Age-standardized	Rate	2003	793.187	937.243	641.424
DALYs (Disability-Adjusted Life Years)	El Salvador	Both	Age-standardized	Rate	2004	812.611	959.886	655.758
DALYs (Disability-Adjusted Life Years)	El Salvador	Both	Age-standardized	Rate	2005	806.363	955.208	650.43
DALYs (Disability-Adjusted Life Years)	El Salvador	Both	Age-standardized	Rate	2006	802.239	951.628	647.976
DALYs (Disability-Adjusted Life Years)	El Salvador	Both	Age-standardized	Rate	2007	771.399	917.266	623.807
DALYs (Disability-Adjusted Life Years)	El Salvador	Both	Age-standardized	Rate	2008	730.784	867.958	594.571
DALYs (Disability-Adjusted Life Years)	El Salvador	Both	Age-standardized	Rate	2009	761.855	903.076	621.342
DALYs (Disability-Adjusted Life Years)	El Salvador	Both	Age-standardized	Rate	2010	698.312	830.676	570.301
DALYs (Disability-Adjusted Life Years)	El Salvador	Both	Age-standardized	Rate	2011	699.946	830.921	571.721
DALYs (Disability-Adjusted Life Years)	El Salvador	Both	Age-standardized	Rate	2012	649.325	773.397	530.678
DALYs (Disability-Adjusted Life Years)	El Salvador	Both	Age-standardized	Rate	2013	664.467	792.444	544.595
DALYs (Disability-Adjusted Life Years)	El Salvador	Both	Age-standardized	Rate	2014	697.001	833.883	566.295
DALYs (Disability-Adjusted Life Years)	El Salvador	Both	Age-standardized	Rate	2015	763.116	917.607	616.955
DALYs (Disability-Adjusted Life Years)	El Salvador	Both	Age-standardized	Rate	2016	726.825	872.998	587.687
DALYs (Disability-Adjusted Life Years)	El Salvador	Both	Age-standardized	Rate	2017	723.287	865.754	587.145
DALYs (Disability-Adjusted Life Years)	El Salvador	Both	Age-standardized	Rate	2018	696.904	840.329	560.279
DALYs (Disability-Adjusted Life Years)	El Salvador	Both	Age-standardized	Rate	2019	702.645	844.837	566.207
DALYs (Disability-Adjusted Life Years)	El Salvador	Both	Age-standardized	Rate	2020	704.035	878.309	551.929
DALYs (Disability-Adjusted Life Years)	El Salvador	Both	Age-standardized	Rate	2021	684.071	899.902	512.448
DALYs (Disability-Adjusted Life Years)	Equatorial Guinea	Both	Age-standardized	Rate	1990	634.419	897.743	420.29
DALYs (Disability-Adjusted Life Years)	Equatorial Guinea	Both	Age-standardized	Rate	1991	618.325	878.357	408.553
DALYs (Disability-Adjusted Life Years)	Equatorial Guinea	Both	Age-standardized	Rate	1992	595.48	846.031	393.645
DALYs (Disability-Adjusted Life Years)	Equatorial Guinea	Both	Age-standardized	Rate	1993	581.447	826.134	382.395
DALYs (Disability-Adjusted Life Years)	Equatorial Guinea	Both	Age-standardized	Rate	1994	567.533	805.744	372.464
DALYs (Disability-Adjusted Life Years)	Equatorial Guinea	Both	Age-standardized	Rate	1995	561.749	797.473	364.926
DALYs (Disability-Adjusted Life Years)	Equatorial Guinea	Both	Age-standardized	Rate	1996	546.957	775.064	356.844
DALYs (Disability-Adjusted Life Years)	Equatorial Guinea	Both	Age-standardized	Rate	1997	491.777	700.571	323.008
DALYs (Disability-Adjusted Life Years)	Equatorial Guinea	Both	Age-standardized	Rate	1998	458.618	658.743	300.066
DALYs (Disability-Adjusted Life Years)	Equatorial Guinea	Both	Age-standardized	Rate	1999	431.891	624.692	280.595
DALYs (Disability-Adjusted Life Years)	Equatorial Guinea	Both	Age-standardized	Rate	2000	405.221	587.394	263.612
DALYs (Disability-Adjusted Life Years)	Equatorial Guinea	Both	Age-standardized	Rate	2001	372.661	540.388	243.266
DALYs (Disability-Adjusted Life Years)	Equatorial Guinea	Both	Age-standardized	Rate	2002	343.903	503.115	222.607
DALYs (Disability-Adjusted Life Years)	Equatorial Guinea	Both	Age-standardized	Rate	2003	333.515	492.939	213.041
DALYs (Disability-Adjusted Life Years)	Equatorial Guinea	Both	Age-standardized	Rate	2004	322.263	481.613	204.393
DALYs (Disability-Adjusted Life Years)	Equatorial Guinea	Both	Age-standardized	Rate	2005	306.971	456.733	192.269
DALYs (Disability-Adjusted Life Years)	Equatorial Guinea	Both	Age-standardized	Rate	2006	296.442	441.827	185.867
DALYs (Disability-Adjusted Life Years)	Equatorial Guinea	Both	Age-standardized	Rate	2007	284.018	424.369	178.103
DALYs (Disability-Adjusted Life Years)	Equatorial Guinea	Both	Age-standardized	Rate	2008	276.469	412.717	172.984
DALYs (Disability-Adjusted Life Years)	Equatorial Guinea	Both	Age-standardized	Rate	2009	273.187	410.95	169.821
DALYs (Disability-Adjusted Life Years)	Equatorial Guinea	Both	Age-standardized	Rate	2010	270.232	409.038	167.526
DALYs (Disability-Adjusted Life Years)	Equatorial Guinea	Both	Age-standardized	Rate	2011	269.975	408.759	167.056
DALYs (Disability-Adjusted Life Years)	Equatorial Guinea	Both	Age-standardized	Rate	2012	261.611	396.071	160.779
DALYs (Disability-Adjusted Life Years)	Equatorial Guinea	Both	Age-standardized	Rate	2013	249.525	375.194	152.89
DALYs (Disability-Adjusted Life Years)	Equatorial Guinea	Both	Age-standardized	Rate	2014	241.323	362.499	148.87
DALYs (Disability-Adjusted Life Years)	Equatorial Guinea	Both	Age-standardized	Rate	2015	245.246	367.67	148.493
DALYs (Disability-Adjusted Life Years)	Equatorial Guinea	Both	Age-standardized	Rate	2016	251.821	379.012	151.456
DALYs (Disability-Adjusted Life Years)	Equatorial Guinea	Both	Age-standardized	Rate	2017	250.41	376.576	151.257
DALYs (Disability-Adjusted Life Years)	Equatorial Guinea	Both	Age-standardized	Rate	2018	250.142	376.26	151.684
DALYs (Disability-Adjusted Life Years)	Equatorial Guinea	Both	Age-standardized	Rate	2019	252.195	377.759	152.757
DALYs (Disability-Adjusted Life Years)	Equatorial Guinea	Both	Age-standardized	Rate	2020	250.742	377.761	151.705
DALYs (Disability-Adjusted Life Years)	Equatorial Guinea	Both	Age-standardized	Rate	2021	247.352	370.157	150.888
DALYs (Disability-Adjusted Life Years)	Eritrea	Both	Age-standardized	Rate	1990	605.301	820.789	412.138
DALYs (Disability-Adjusted Life Years)	Eritrea	Both	Age-standardized	Rate	1991	601.261	816.969	411.105
DALYs (Disability-Adjusted Life Years)	Eritrea	Both	Age-standardized	Rate	1992	582.133	785.725	396.285
DALYs (Disability-Adjusted Life Years)	Eritrea	Both	Age-standardized	Rate	1993	569.319	767.363	386.537
DALYs (Disability-Adjusted Life Years)	Eritrea	Both	Age-standardized	Rate	1994	569.869	772.432	387.802
DALYs (Disability-Adjusted Life Years)	Eritrea	Both	Age-standardized	Rate	1995	583.853	797.315	396.12
DALYs (Disability-Adjusted Life Years)	Eritrea	Both	Age-standardized	Rate	1996	574.843	783.936	388.399
DALYs (Disability-Adjusted Life Years)	Eritrea	Both	Age-standardized	Rate	1997	563.437	766.041	379.208
DALYs (Disability-Adjusted Life Years)	Eritrea	Both	Age-standardized	Rate	1998	551.736	754.535	370.424
DALYs (Disability-Adjusted Life Years)	Eritrea	Both	Age-standardized	Rate	1999	543.327	743.509	363.414
DALYs (Disability-Adjusted Life Years)	Eritrea	Both	Age-standardized	Rate	2000	536.901	736.757	356.967
DALYs (Disability-Adjusted Life Years)	Eritrea	Both	Age-standardized	Rate	2001	524.07	722.766	350.405
DALYs (Disability-Adjusted Life Years)	Eritrea	Both	Age-standardized	Rate	2002	518.871	716.752	347.156
DALYs (Disability-Adjusted Life Years)	Eritrea	Both	Age-standardized	Rate	2003	512.253	708.15	342.249
DALYs (Disability-Adjusted Life Years)	Eritrea	Both	Age-standardized	Rate	2004	508.787	703.918	337.639
DALYs (Disability-Adjusted Life Years)	Eritrea	Both	Age-standardized	Rate	2005	500.795	694.966	331.427
DALYs (Disability-Adjusted Life Years)	Eritrea	Both	Age-standardized	Rate	2006	492.735	682.696	326.401
DALYs (Disability-Adjusted Life Years)	Eritrea	Both	Age-standardized	Rate	2007	484.812	673.748	322.179
DALYs (Disability-Adjusted Life Years)	Eritrea	Both	Age-standardized	Rate	2008	482.355	667.258	319.895
DALYs (Disability-Adjusted Life Years)	Eritrea	Both	Age-standardized	Rate	2009	478.686	667.611	318.591
DALYs (Disability-Adjusted Life Years)	Eritrea	Both	Age-standardized	Rate	2010	473.202	657.369	314.063
DALYs (Disability-Adjusted Life Years)	Eritrea	Both	Age-standardized	Rate	2011	464.28	642.64	306.82
DALYs (Disability-Adjusted Life Years)	Eritrea	Both	Age-standardized	Rate	2012	456.283	633.266	301.179
DALYs (Disability-Adjusted Life Years)	Eritrea	Both	Age-standardized	Rate	2013	450.214	625.377	296.647
DALYs (Disability-Adjusted Life Years)	Eritrea	Both	Age-standardized	Rate	2014	440.529	617.444	291.575
DALYs (Disability-Adjusted Life Years)	Eritrea	Both	Age-standardized	Rate	2015	434.66	608.968	288.35
DALYs (Disability-Adjusted Life Years)	Eritrea	Both	Age-standardized	Rate	2016	428.807	600.348	283.486
DALYs (Disability-Adjusted Life Years)	Eritrea	Both	Age-standardized	Rate	2017	424.455	598.789	282.104
DALYs (Disability-Adjusted Life Years)	Eritrea	Both	Age-standardized	Rate	2018	420.281	589.355	280.744
DALYs (Disability-Adjusted Life Years)	Eritrea	Both	Age-standardized	Rate	2019	415.002	580.829	277.712
DALYs (Disability-Adjusted Life Years)	Eritrea	Both	Age-standardized	Rate	2020	411.944	578.965	275.478
DALYs (Disability-Adjusted Life Years)	Eritrea	Both	Age-standardized	Rate	2021	409.105	575.598	274.302
DALYs (Disability-Adjusted Life Years)	Estonia	Both	Age-standardized	Rate	1990	1054.42	1188.21	929.59
DALYs (Disability-Adjusted Life Years)	Estonia	Both	Age-standardized	Rate	1991	1064.36	1198.98	941.766
DALYs (Disability-Adjusted Life Years)	Estonia	Both	Age-standardized	Rate	1992	1008.02	1140.6	890.332
DALYs (Disability-Adjusted Life Years)	Estonia	Both	Age-standardized	Rate	1993	1023.15	1156.09	899.688
DALYs (Disability-Adjusted Life Years)	Estonia	Both	Age-standardized	Rate	1994	1024.45	1159.93	903.152
DALYs (Disability-Adjusted Life Years)	Estonia	Both	Age-standardized	Rate	1995	959.721	1089.92	846.897
DALYs (Disability-Adjusted Life Years)	Estonia	Both	Age-standardized	Rate	1996	864.386	974.609	761.363
DALYs (Disability-Adjusted Life Years)	Estonia	Both	Age-standardized	Rate	1997	852.011	965.969	751.057
DALYs (Disability-Adjusted Life Years)	Estonia	Both	Age-standardized	Rate	1998	893.061	1011.9	787.164
DALYs (Disability-Adjusted Life Years)	Estonia	Both	Age-standardized	Rate	1999	816.696	919.024	719.897
DALYs (Disability-Adjusted Life Years)	Estonia	Both	Age-standardized	Rate	2000	769.696	867.544	677.519
DALYs (Disability-Adjusted Life Years)	Estonia	Both	Age-standardized	Rate	2001	744.137	839.495	654.976
DALYs (Disability-Adjusted Life Years)	Estonia	Both	Age-standardized	Rate	2002	702.951	794.67	618.829
DALYs (Disability-Adjusted Life Years)	Estonia	Both	Age-standardized	Rate	2003	676.483	765.843	594.837
DALYs (Disability-Adjusted Life Years)	Estonia	Both	Age-standardized	Rate	2004	653.988	741.652	574.583
DALYs (Disability-Adjusted Life Years)	Estonia	Both	Age-standardized	Rate	2005	633.597	717.809	555.506
DALYs (Disability-Adjusted Life Years)	Estonia	Both	Age-standardized	Rate	2006	639.068	725.535	562.736
DALYs (Disability-Adjusted Life Years)	Estonia	Both	Age-standardized	Rate	2007	623.402	707.746	547.226
DALYs (Disability-Adjusted Life Years)	Estonia	Both	Age-standardized	Rate	2008	568.082	645.107	495.655
DALYs (Disability-Adjusted Life Years)	Estonia	Both	Age-standardized	Rate	2009	547.207	621.913	475.863
DALYs (Disability-Adjusted Life Years)	Estonia	Both	Age-standardized	Rate	2010	498.982	569.116	433.646
DALYs (Disability-Adjusted Life Years)	Estonia	Both	Age-standardized	Rate	2011	497.706	567.357	432.36
DALYs (Disability-Adjusted Life Years)	Estonia	Both	Age-standardized	Rate	2012	480.397	547.408	416.214
DALYs (Disability-Adjusted Life Years)	Estonia	Both	Age-standardized	Rate	2013	458.011	523.155	395.611
DALYs (Disability-Adjusted Life Years)	Estonia	Both	Age-standardized	Rate	2014	458.602	523.432	394.907
DALYs (Disability-Adjusted Life Years)	Estonia	Both	Age-standardized	Rate	2015	428.67	492.156	368.05
DALYs (Disability-Adjusted Life Years)	Estonia	Both	Age-standardized	Rate	2016	417.876	479.254	357.014
DALYs (Disability-Adjusted Life Years)	Estonia	Both	Age-standardized	Rate	2017	382.947	439.919	330.041
DALYs (Disability-Adjusted Life Years)	Estonia	Both	Age-standardized	Rate	2018	395.083	454.333	340.377
DALYs (Disability-Adjusted Life Years)	Estonia	Both	Age-standardized	Rate	2019	375.329	433.235	320.363
DALYs (Disability-Adjusted Life Years)	Estonia	Both	Age-standardized	Rate	2020	377.341	437.156	318.043
DALYs (Disability-Adjusted Life Years)	Estonia	Both	Age-standardized	Rate	2021	364.481	431.505	296.168
DALYs (Disability-Adjusted Life Years)	Eswatini	Both	Age-standardized	Rate	1990	446.898	617.333	299.512
DALYs (Disability-Adjusted Life Years)	Eswatini	Both	Age-standardized	Rate	1991	442.242	609.673	300.124
DALYs (Disability-Adjusted Life Years)	Eswatini	Both	Age-standardized	Rate	1992	433.331	595.941	294.587
DALYs (Disability-Adjusted Life Years)	Eswatini	Both	Age-standardized	Rate	1993	425.029	579.506	288.239
DALYs (Disability-Adjusted Life Years)	Eswatini	Both	Age-standardized	Rate	1994	428.2	585.266	290.831
DALYs (Disability-Adjusted Life Years)	Eswatini	Both	Age-standardized	Rate	1995	438.834	601.769	299.801
DALYs (Disability-Adjusted Life Years)	Eswatini	Both	Age-standardized	Rate	1996	454.468	621.674	310.679
DALYs (Disability-Adjusted Life Years)	Eswatini	Both	Age-standardized	Rate	1997	464.377	637.365	315.627
DALYs (Disability-Adjusted Life Years)	Eswatini	Both	Age-standardized	Rate	1998	485.929	667.929	325.551
DALYs (Disability-Adjusted Life Years)	Eswatini	Both	Age-standardized	Rate	1999	511.952	710.07	342.308
DALYs (Disability-Adjusted Life Years)	Eswatini	Both	Age-standardized	Rate	2000	554.691	771.257	369.732
DALYs (Disability-Adjusted Life Years)	Eswatini	Both	Age-standardized	Rate	2001	590.735	822.976	393.322
DALYs (Disability-Adjusted Life Years)	Eswatini	Both	Age-standardized	Rate	2002	622.666	871.596	414.085
DALYs (Disability-Adjusted Life Years)	Eswatini	Both	Age-standardized	Rate	2003	644.048	902.685	426.153
DALYs (Disability-Adjusted Life Years)	Eswatini	Both	Age-standardized	Rate	2004	660.597	926.191	435.386
DALYs (Disability-Adjusted Life Years)	Eswatini	Both	Age-standardized	Rate	2005	664.325	927.199	439.723
DALYs (Disability-Adjusted Life Years)	Eswatini	Both	Age-standardized	Rate	2006	650.803	911.378	426.063
DALYs (Disability-Adjusted Life Years)	Eswatini	Both	Age-standardized	Rate	2007	642.013	902.249	418.702
DALYs (Disability-Adjusted Life Years)	Eswatini	Both	Age-standardized	Rate	2008	626.642	881.806	404.633
DALYs (Disability-Adjusted Life Years)	Eswatini	Both	Age-standardized	Rate	2009	612.134	859.602	395.023
DALYs (Disability-Adjusted Life Years)	Eswatini	Both	Age-standardized	Rate	2010	588.182	832.145	376.786
DALYs (Disability-Adjusted Life Years)	Eswatini	Both	Age-standardized	Rate	2011	561.291	800.103	357.083
DALYs (Disability-Adjusted Life Years)	Eswatini	Both	Age-standardized	Rate	2012	544.031	778.869	344.397
DALYs (Disability-Adjusted Life Years)	Eswatini	Both	Age-standardized	Rate	2013	526.847	756.048	333.704
DALYs (Disability-Adjusted Life Years)	Eswatini	Both	Age-standardized	Rate	2014	505.988	729.607	320.669
DALYs (Disability-Adjusted Life Years)	Eswatini	Both	Age-standardized	Rate	2015	485.276	702.246	305.45
DALYs (Disability-Adjusted Life Years)	Eswatini	Both	Age-standardized	Rate	2016	469.604	679.067	293.904
DALYs (Disability-Adjusted Life Years)	Eswatini	Both	Age-standardized	Rate	2017	455.154	661.572	283.496
DALYs (Disability-Adjusted Life Years)	Eswatini	Both	Age-standardized	Rate	2018	440.698	640.49	276.823
DALYs (Disability-Adjusted Life Years)	Eswatini	Both	Age-standardized	Rate	2019	425.14	619.489	267.105
DALYs (Disability-Adjusted Life Years)	Eswatini	Both	Age-standardized	Rate	2020	408.935	596.981	257.57
DALYs (Disability-Adjusted Life Years)	Eswatini	Both	Age-standardized	Rate	2021	393.281	574.076	249.296
DALYs (Disability-Adjusted Life Years)	Ethiopia	Both	Age-standardized	Rate	1990	691.044	896.744	486.927
DALYs (Disability-Adjusted Life Years)	Ethiopia	Both	Age-standardized	Rate	1991	678.076	872.626	476.357
DALYs (Disability-Adjusted Life Years)	Ethiopia	Both	Age-standardized	Rate	1992	664.937	863.743	469.74
DALYs (Disability-Adjusted Life Years)	Ethiopia	Both	Age-standardized	Rate	1993	649.768	838.479	456.775
DALYs (Disability-Adjusted Life Years)	Ethiopia	Both	Age-standardized	Rate	1994	638.029	821.358	452.344
DALYs (Disability-Adjusted Life Years)	Ethiopia	Both	Age-standardized	Rate	1995	627.94	807.167	440.278
DALYs (Disability-Adjusted Life Years)	Ethiopia	Both	Age-standardized	Rate	1996	607.479	781.49	428.951
DALYs (Disability-Adjusted Life Years)	Ethiopia	Both	Age-standardized	Rate	1997	588.683	758.101	417.644
DALYs (Disability-Adjusted Life Years)	Ethiopia	Both	Age-standardized	Rate	1998	568.483	730.473	402.913
DALYs (Disability-Adjusted Life Years)	Ethiopia	Both	Age-standardized	Rate	1999	547.508	706.753	388.628
DALYs (Disability-Adjusted Life Years)	Ethiopia	Both	Age-standardized	Rate	2000	525.557	675.465	370.11
DALYs (Disability-Adjusted Life Years)	Ethiopia	Both	Age-standardized	Rate	2001	497.829	643.955	357.574
DALYs (Disability-Adjusted Life Years)	Ethiopia	Both	Age-standardized	Rate	2002	473.015	611.849	342.085
DALYs (Disability-Adjusted Life Years)	Ethiopia	Both	Age-standardized	Rate	2003	452.399	587.952	327.665
DALYs (Disability-Adjusted Life Years)	Ethiopia	Both	Age-standardized	Rate	2004	433.121	553.144	315.091
DALYs (Disability-Adjusted Life Years)	Ethiopia	Both	Age-standardized	Rate	2005	412.543	530.743	302.891
DALYs (Disability-Adjusted Life Years)	Ethiopia	Both	Age-standardized	Rate	2006	393.836	507.139	290.528
DALYs (Disability-Adjusted Life Years)	Ethiopia	Both	Age-standardized	Rate	2007	372.584	488.147	276.811
DALYs (Disability-Adjusted Life Years)	Ethiopia	Both	Age-standardized	Rate	2008	352.665	456.861	261.516
DALYs (Disability-Adjusted Life Years)	Ethiopia	Both	Age-standardized	Rate	2009	334.159	433.079	251.807
DALYs (Disability-Adjusted Life Years)	Ethiopia	Both	Age-standardized	Rate	2010	318.616	412.85	241.205
DALYs (Disability-Adjusted Life Years)	Ethiopia	Both	Age-standardized	Rate	2011	303.779	390.798	231.807
DALYs (Disability-Adjusted Life Years)	Ethiopia	Both	Age-standardized	Rate	2012	291.173	378.902	221.801
DALYs (Disability-Adjusted Life Years)	Ethiopia	Both	Age-standardized	Rate	2013	281.065	360.03	212.328
DALYs (Disability-Adjusted Life Years)	Ethiopia	Both	Age-standardized	Rate	2014	273.957	355.442	207.866
DALYs (Disability-Adjusted Life Years)	Ethiopia	Both	Age-standardized	Rate	2015	272.51	352.113	207.664
DALYs (Disability-Adjusted Life Years)	Ethiopia	Both	Age-standardized	Rate	2016	270.082	351.824	206.422
DALYs (Disability-Adjusted Life Years)	Ethiopia	Both	Age-standardized	Rate	2017	266.396	348.527	203.673
DALYs (Disability-Adjusted Life Years)	Ethiopia	Both	Age-standardized	Rate	2018	263.115	342.425	201.801
DALYs (Disability-Adjusted Life Years)	Ethiopia	Both	Age-standardized	Rate	2019	260.794	344.252	198.179
DALYs (Disability-Adjusted Life Years)	Ethiopia	Both	Age-standardized	Rate	2020	260.835	346.725	195.517
DALYs (Disability-Adjusted Life Years)	Ethiopia	Both	Age-standardized	Rate	2021	260.87	347.296	197.154
DALYs (Disability-Adjusted Life Years)	Fiji	Both	Age-standardized	Rate	1990	419.324	576.544	217.78
DALYs (Disability-Adjusted Life Years)	Fiji	Both	Age-standardized	Rate	1991	415.95	571.662	218.612
DALYs (Disability-Adjusted Life Years)	Fiji	Both	Age-standardized	Rate	1992	411.13	563.147	218.86
DALYs (Disability-Adjusted Life Years)	Fiji	Both	Age-standardized	Rate	1993	407.548	561.267	216.793
DALYs (Disability-Adjusted Life Years)	Fiji	Both	Age-standardized	Rate	1994	401.906	549.736	214.055
DALYs (Disability-Adjusted Life Years)	Fiji	Both	Age-standardized	Rate	1995	397.062	538.937	215.129
DALYs (Disability-Adjusted Life Years)	Fiji	Both	Age-standardized	Rate	1996	392.205	524.094	215.202
DALYs (Disability-Adjusted Life Years)	Fiji	Both	Age-standardized	Rate	1997	380.061	501.453	209.963
DALYs (Disability-Adjusted Life Years)	Fiji	Both	Age-standardized	Rate	1998	356.314	468.906	199.911
DALYs (Disability-Adjusted Life Years)	Fiji	Both	Age-standardized	Rate	1999	363.894	478.141	204.029
DALYs (Disability-Adjusted Life Years)	Fiji	Both	Age-standardized	Rate	2000	359.868	470.89	205.061
DALYs (Disability-Adjusted Life Years)	Fiji	Both	Age-standardized	Rate	2001	336.046	436.731	192.494
DALYs (Disability-Adjusted Life Years)	Fiji	Both	Age-standardized	Rate	2002	318.797	413.122	183.906
DALYs (Disability-Adjusted Life Years)	Fiji	Both	Age-standardized	Rate	2003	319.713	413.772	183.742
[truncated: 4,530 more rows]

## Sheet: Table S5
Supplementary table 5: Effective difference values from frontier analysis in 204 countries and territories in 2021
Location	SDI	Effective difference
Afghanistan	0.3372	1300.79
Albania	0.70685	262.42
Algeria	0.659501	33.38
American Samoa	0.723728	590.25
Andorra	0.869444	134.67
Angola	0.453722	230.15
Antigua and Barbuda	0.749887	246.66
Argentina	0.723123	217.04
Armenia	0.701833	315.06
Australia	0.844253	39.44
Austria	0.853837	70.78
Azerbaijan	0.694851	458.34
Bahamas	0.805021	242.44
Bahrain	0.753043	114.62
Bangladesh	0.492421	108
Barbados	0.746749	242.35
Belarus	0.784485	418.54
Belgium	0.853654	62.9
Belize	0.610229	259.38
Benin	0.373487	225.86
Bermuda	0.821365	69.81
Bhutan	0.473062	105.24
Bolivia (Plurinational State of)	0.599011	1034.56
Bosnia and Herzegovina	0.723078	220.69
Botswana	0.642722	115.15
Brazil	0.653044	282.22
Brunei Darussalam	0.810234	278.57
Bulgaria	0.768151	339.01
Burkina Faso	0.285118	281.34
Burundi	0.289374	154.69
Cabo Verde	0.533535	711.58
Cambodia	0.473621	299.48
Cameroon	0.479691	278.26
Canada	0.873171	45.04
Central African Republic	0.309168	400.39
Chad	0.240436	345.72
Chile	0.771515	435.77
China	0.72163	698.31
Colombia	0.655443	426.81
Comoros	0.475979	162.99
Congo	0.583075	248.61
Cook Islands	0.77911	136.22
Costa Rica	0.70034	529.84
Coted'Ivoire	0.425942	18.74
Croatia	0.798341	200.23
Cuba	0.66873	105.16
Cyprus	0.835631	85.75
Czechia	0.82845	99.25
Democratic People's Republic of Korea	0.569855	830.87
Democratic Republic of the Congo	0.38318	216.66
Denmark	0.896424	70.1
Djibouti	0.487958	184.94
Dominica	0.746967	621.57
Dominican Republic	0.619388	175.15
Ecuador	0.661017	572.81
Egypt	0.606787	169.4
El Salvador	0.563775	587.22
Equatorial Guinea	0.657857	151.46
Eritrea	0.403864	289.14
Estonia	0.844918	275.13
Eswatini	0.58546	296.57
Ethiopia	0.358823	131.83
Fiji	0.675052	214.76
Finland	0.859831	52.48
France	0.838365	68.22
Gabon	0.634691	203.47
Gambia	0.409714	18.56
Georgia	0.732474	370.14
Germany	0.902957	119.09
Ghana	0.56493	181
Greece	0.791854	159.02
Greenland	0.82621	248.9
Grenada	0.668993	212.99
Guam	0.803982	132.77
Guatemala	0.539972	820.81
Guinea	0.336401	245.91
Guinea-Bissau	0.35311	493.02
Guyana	0.650812	222.44
Haiti	0.448278	606.54
Honduras	0.513037	633.7
Hungary	0.790755	172.35
Iceland	0.876362	54.22
India	0.575402	139.87
Indonesia	0.656868	186.95
Iran (Islamic Republic of)	0.697207	366.62
Iraq	0.662626	104.9
Ireland	0.873754	60.93
Israel	0.809012	76
Italy	0.805774	144.86
Jamaica	0.683263	238.62
Japan	0.871242	339.46
Jordan	0.725307	42.88
Kazakhstan	0.725144	347.56
Kenya	0.523768	218.39
Kiribati	0.527187	810.2
Kuwait	0.846651	0
Kyrgyzstan	0.603979	549.56
Lao People's Democratic Republic	0.489136	230.18
Latvia	0.830664	330.54
Lebanon	0.744746	92.33
Lesotho	0.510393	413.23
Liberia	0.352442	240.32
Libya	0.725771	157.81
Lithuania	0.856484	332.54
Luxembourg	0.884429	51.24
Madagascar	0.400247	139.83
Malawi	0.384554	4.09
Malaysia	0.742524	140.16
Maldives	0.650887	1.3
Mali	0.26858	504.55
Malta	0.801585	61.99
Marshall Islands	0.574091	646.74
Mauritania	0.498945	218.42
Mauritius	0.71826	303.31
Mexico	0.664575	257.81
Micronesia (Federated States of)	0.587535	605.84
Monaco	0.908263	153.94
Mongolia	0.617622	1376.44
Montenegro	0.795801	173.74
Morocco	0.562698	0
Mozambique	0.326463	151.63
Myanmar	0.533901	189.86
Namibia	0.617565	13.22
Nauru	0.625178	783.8
Nepal	0.433175	131.58
Netherlands	0.888464	61.47
New Zealand	0.849442	74.67
Nicaragua	0.523958	273.79
Niger	0.168073	2.74
Nigeria	0.503391	0
Niue	0.726222	344.72
North Macedonia	0.75063	382.42
Northern Mariana Islands	0.771535	401.82
Norway	0.916133	33.32
Oman	0.773392	87.64
Pakistan	0.504029	93.46
Palau	0.754047	649.16
Palestine	0.631012	123.49
Panama	0.708865	275.13
Papua New Guinea	0.417797	443.86
Paraguay	0.635718	221.84
Peru	0.662054	624.44
Philippines	0.651219	81.23
Poland	0.812043	216.24
Portugal	0.744152	289.5
Puerto Rico	0.825526	61.96
Qatar	0.846861	93.41
Republic of Korea	0.886675	369
Republic of Moldova	0.732215	256.86
Romania	0.768454	311.48
Russian Federation	0.808536	409.39
Rwanda	0.435589	153.16
Saint Kitts and Nevis	0.754987	219.34
Saint Lucia	0.67251	295.33
Saint Vincent and the Grenadines	0.637196	288.04
Samoa	0.593393	320.83
San Marino	0.888005	225.49
Sao Tome and Principe	0.505414	425.72
Saudi Arabia	0.815143	39.8
Senegal	0.408054	272.85
Serbia	0.792416	189.54
Seychelles	0.730151	139.86
Sierra Leone	0.358666	259.08
Singapore	0.856098	57.52
Slovakia	0.810611	206.48
Slovenia	0.842431	138.31
Solomon Islands	0.42936	704.28
Somalia	0.0776881	0
South Africa	0.679627	143.93
South Sudan	0.278371	224.01
Spain	0.769284	117.26
Sri Lanka	0.701535	43.54
Sudan	0.54195	484.21
Suriname	0.633666	178.89
Sweden	0.88688	19.26
Switzerland	0.933059	37.84
Syrian Arab Republic	0.623004	119.95
Taiwan (Province of China)	0.874747	217.93
Tajikistan	0.541511	484.34
Thailand	0.682548	215.89
Timor-Leste	0.444668	183.55
Togo	0.408534	322.91
Tokelau	0.686426	329.21
Tonga	0.62635	542
Trinidad and Tobago	0.768763	105.73
Tunisia	0.682432	63.74
Turkey	0.712693	326.59
Turkmenistan	0.682161	315.79
Tuvalu	0.576621	505.15
Uganda	0.423261	134
Ukraine	0.760774	349.53
United Arab Emirates	0.849318	161.96
United Kingdom	0.859	58.91
United Republic of Tanzania	0.446568	128.36
United States Virgin Islands	0.821831	114.78
United States of America	0.862448	20.82
Uruguay	0.719283	297.4
Uzbekistan	0.662622	232.17
Vanuatu	0.473101	557.56
Venezuela (Bolivarian Republic of)	0.596513	323.2
Viet Nam	0.627934	214.99
Yemen	0.450376	626.03
Zambia	0.505949	200.52
Zimbabwe	0.473819	444.36

## Sheet: Table S6
Supplementary table 6: Logistic regression analysis of clinical characteristics associated with GC risk
Mean ± SD	Controls (N=260)	Cases (N=26)	OR (univariable)	OR (multivariable)
Urinary albumin	45.7 ± 163.7	85.4 ± 190.4	1.00 (1.00-1.00, p = 0.268)
Urinary creatinine	116.2 ± 82.3	116.0 ± 60.8	1.00 (0.99-1.01, p = 0.992)
Albumin	41.0 ± 3.3	41.2 ± 4.5	1.02 (0.91-1.15, p = 0.698)
ALT	23.1 ± 14.6	19.6 ± 11.9	0.98 (0.94-1.02, p = 0.246)
AST	24.3 ± 14.2	23.4 ± 8.1	0.99 (0.96-1.03, p = 0.762)
ALP	77.6 ± 27.7	84.3 ± 26.5	1.01 (0.99-1.02, p = 0.236)
BUN	5.7 ± 2.7	5.9 ± 3.1	1.02 (0.90-1.17, p = 0.725)
Calcium	2.3 ± 0.1	2.4 ± 0.1	34.98 (0.47-2577.34, p = 0.105)
Cholesterol	4.9 ± 1.1	4.8 ± 1.1	0.89 (0.61-1.31, p = 0.562)
Bicarbonate	25.5 ± 2.5	24.5 ± 3.8	0.87 (0.75-1.00, p = 0.058)
Creatinine	80.6 ± 26.6	87.3 ± 47.4	1.01 (0.99-1.02, p = 0.266)
GGT	32.7 ± 40.2	23.6 ± 14.0	0.99 (0.97-1.01, p = 0.271)
Glucose	5.9 ± 2.5	7.1 ± 4.9	1.10 (1.00-1.21, p = 0.061)
Iron	87.1 ± 33.9	70.2 ± 42.5	0.98 (0.97-1.00, p = 0.020)	0.99 (0.97-1.01, p = 0.462)
LDH	154.9 ± 36.1	147.3 ± 41.6	0.99 (0.98-1.01, p = 0.309)
Phosphorus	1.2 ± 0.2	1.3 ± 0.2	25.71 (2.60-254.60, p = 0.005)	11.45 (0.75-173.93, p = 0.079)
TB	9.0 ± 5.2	9.7 ± 4.6	1.02 (0.95-1.10, p = 0.506)
Total protein	71.3 ± 4.4	71.6 ± 7.3	1.01 (0.93-1.10, p = 0.770)
Triglycerides	1.5 ± 0.9	1.9 ± 1.3	1.35 (0.94-1.94, p = 0.101)
Uric acid	329.0 ± 95.0	294.2 ± 79.0	1.00 (0.99-1.00, p = 0.071)
Sodium	139.9 ± 2.7	139.9 ± 2.8	1.00 (0.86-1.16, p = 0.967)
Potassium	4.0 ± 0.4	4.1 ± 0.4	1.68 (0.64-4.43, p = 0.294)
Chloride	101.5 ± 3.0	103.7 ± 4.8	1.24 (1.08-1.41, p = 0.002)	1.17 (0.99-1.37, p = 0.063)
Osmolality	280.5 ± 5.8	282.1 ± 6.1	1.05 (0.98-1.12, p = 0.194)
Globulin	30.4 ± 4.6	30.3 ± 5.9	1.00 (0.92-1.09, p = 0.975)
Weight	78.9 ± 19.8	70.6 ± 16.0	0.97 (0.95-1.00, p = 0.041)	1.01 (0.95-1.06, p = 0.791)
Standing height	165.0 ± 10.1	163.6 ± 8.8	0.99 (0.95-1.03, p = 0.504)
BMI	28.8 ± 6.2	26.4 ± 5.7	0.93 (0.86-1.00, p = 0.056)
Waist circumference	99.5 ± 15.4	91.8 ± 13.0	0.96 (0.94-0.99, p = 0.015)	0.97 (0.91-1.04, p = 0.383)
WBC	7.4 ± 2.4	7.3 ± 2.6	0.98 (0.83-1.16, p = 0.820)
Lymphocyte percent	31.5 ± 9.4	31.6 ± 8.6	1.00 (0.96-1.05, p = 0.934)
Monocyte percent	8.2 ± 2.1	7.9 ± 2.7	0.94 (0.77-1.15, p = 0.549)
Neutrophils percent	56.9 ± 10.2	56.2 ± 9.8	0.99 (0.95-1.03, p = 0.722)
Eosinophils percent	2.8 ± 1.9	3.7 ± 2.5	1.20 (1.01-1.42, p = 0.035)	1.26 (1.03-1.54, p = 0.022)
Basophils percent	0.8 ± 0.3	0.7 ± 0.4	0.86 (0.21-3.54, p = 0.831)
Lymphocyte	2.3 ± 0.8	2.2 ± 0.9	0.99 (0.61-1.61, p = 0.962)
Monocyte	0.6 ± 0.2	0.6 ± 0.2	0.53 (0.07-4.20, p = 0.544)
neutrophils	4.3 ± 1.9	4.1 ± 1.7	0.94 (0.75-1.17, p = 0.568)
RBC	4.7 ± 0.5	4.5 ± 0.4	0.46 (0.18-1.14, p = 0.095)
Hemoglobin	13.9 ± 1.4	12.9 ± 1.6	0.65 (0.50-0.86, p = 0.002)	1.25 (0.00-10765.33, p = 0.961)
Hematocrit	41.3 ± 3.8	39.0 ± 4.3	0.86 (0.78-0.95, p = 0.004)	0.92 (0.05-18.41, p = 0.954)
MCV	89.1 ± 5.6	86.8 ± 7.7	0.94 (0.88-1.00, p = 0.055)
MCH	29.9 ± 2.2	28.8 ± 3.0	0.84 (0.73-0.98, p = 0.028)	0.99 (0.73-1.34, p = 0.952)
MCHC	33.5 ± 0.9	33.1 ± 0.9	0.65 (0.42-1.00, p = 0.048)	1.33 (0.03-56.15, p = 0.880)
RDW	13.7 ± 1.0	15.2 ± 2.8	1.79 (1.36-2.35, p<0.001)	1.71 (1.11-2.64, p = 0.015)
Platelet	238.6 ± 61.0	264.8 ± 64.2	1.01 (1.00-1.01, p = 0.041)	1.01 (1.00-1.01, p = 0.172)
MPV	8.2 ± 0.8	8.5 ± 0.8	1.37 (0.85-2.20, p = 0.198)
Glycohemoglobin	6.0 ± 1.2	6.4 ± 2.0	1.23 (0.97-1.57, p = 0.091)
HDL	1.4 ± 0.4	1.4 ± 0.4	1.08 (0.43-2.68, p = 0.871)

## Sheet: Table S7
Supplementary table 7: Positive results (p<0.05) from mendelian randomization analysis on the association of disease phenotypes and food preferences with gastric cancer risk
exposure	outcome	method	nsnp	pval	or	or_lci95	or_uci95	group
Appendiceal conditions	Gastric cancer	Inverse variance weighted	13	0.0468233	1.0853	1.00115	1.17652	UKB-SAIGE
Appendiceal conditions	Gastric cancer	MR Egger	13	0.595407	1.08462	0.81065	1.45119	UKB-SAIGE
Appendiceal conditions	Gastric cancer	Weighted median	13	0.367814	1.05127	0.942877	1.17213	UKB-SAIGE
Appendiceal conditions	Gastric cancer	Weighted mode	13	0.369197	1.06648	0.93161	1.22087	UKB-SAIGE
Calculus of bile duct	Gastric cancer	Inverse variance weighted	12	0.0205304	1.08152	1.01213	1.15567	UKB-SAIGE
Calculus of bile duct	Gastric cancer	MR Egger	12	0.243849	1.08332	0.954439	1.2296	UKB-SAIGE
Calculus of bile duct	Gastric cancer	Weighted median	12	0.323016	1.04369	0.958828	1.13606	UKB-SAIGE
Calculus of bile duct	Gastric cancer	Weighted mode	12	0.248687	1.05284	0.969123	1.14378	UKB-SAIGE
Cancer of larynx, pharynx, nasal cavities	Gastric cancer	Inverse variance weighted	10	0.0180836	1.06019	1.01004	1.11283	UKB-SAIGE
Cancer of larynx, pharynx, nasal cavities	Gastric cancer	MR Egger	10	0.57202	1.06802	0.858031	1.32939	UKB-SAIGE
Cancer of larynx, pharynx, nasal cavities	Gastric cancer	Weighted median	10	0.085116	1.05765	0.992273	1.12734	UKB-SAIGE
Cancer of larynx, pharynx, nasal cavities	Gastric cancer	Weighted mode	10	0.179372	1.05748	0.980841	1.1401	UKB-SAIGE
Cancer within the respiratory system	Gastric cancer	Inverse variance weighted	17	0.0386588	1.06422	1.00325	1.1289	UKB-SAIGE
Cancer within the respiratory system	Gastric cancer	MR Egger	17	0.369809	1.08327	0.914327	1.28342	UKB-SAIGE
Cancer within the respiratory system	Gastric cancer	Weighted median	17	0.286002	1.04575	0.96325	1.13531	UKB-SAIGE
Cancer within the respiratory system	Gastric cancer	Weighted mode	17	0.314013	1.04374	0.962802	1.13148	UKB-SAIGE
Chemotherapy	Gastric cancer	Inverse variance weighted	3	0.000832739	2.80065	1.53083	5.12378	UKB-SAIGE
Chemotherapy	Gastric cancer	MR Egger	3	0.425288	8.03315	0.32019	201.541	UKB-SAIGE
Chemotherapy	Gastric cancer	Weighted median	3	0.0137434	2.572	1.21313	5.45301	UKB-SAIGE
Chemotherapy	Gastric cancer	Weighted mode	3	0.166636	2.40531	1.07348	5.38948	UKB-SAIGE
Colon cancer	Gastric cancer	Inverse variance weighted	18	0.0137074	1.09558	1.01887	1.17807	UKB-SAIGE
Colon cancer	Gastric cancer	MR Egger	18	0.457906	1.09307	0.869092	1.37478	UKB-SAIGE
Colon cancer	Gastric cancer	Weighted median	18	0.32591	1.04741	0.954955	1.14881	UKB-SAIGE
Colon cancer	Gastric cancer	Weighted mode	18	0.501684	1.03071	0.945427	1.12369	UKB-SAIGE
Complications of surgical and medical procedures	Gastric cancer	Inverse variance weighted	5	0.0405951	1.29093	1.01099	1.64838	UKB-SAIGE
Complications of surgical and medical procedures	Gastric cancer	MR Egger	5	0.795348	1.20219	0.336313	4.29739	UKB-SAIGE
Complications of surgical and medical procedures	Gastric cancer	Weighted median	5	0.0618902	1.35951	0.984832	1.87674	UKB-SAIGE
Complications of surgical and medical procedures	Gastric cancer	Weighted mode	5	0.17246	1.32102	0.950738	1.83551	UKB-SAIGE
Diseases of nail, NOS	Gastric cancer	Inverse variance weighted	14	0.0312659	1.04954	1.00436	1.09676	UKB-SAIGE
Diseases of nail, NOS	Gastric cancer	MR Egger	14	0.344203	1.08863	0.919336	1.28909	UKB-SAIGE
Diseases of nail, NOS	Gastric cancer	Weighted median	14	0.0701262	1.05745	0.995418	1.12334	UKB-SAIGE
Diseases of nail, NOS	Gastric cancer	Weighted mode	14	0.0587644	1.05562	1.00292	1.1111	UKB-SAIGE
Dislocation	Gastric cancer	Inverse variance weighted	11	0.0207571	1.16619	1.0237	1.3285	UKB-SAIGE
Dislocation	Gastric cancer	MR Egger	11	0.163607	1.36466	0.913177	2.03937	UKB-SAIGE
Dislocation	Gastric cancer	Weighted median	11	0.302735	1.07829	0.934281	1.2445	UKB-SAIGE
Dislocation	Gastric cancer	Weighted mode	11	0.395084	1.06578	0.926064	1.22658	UKB-SAIGE
Intracerebral hemorrhage	Gastric cancer	Inverse variance weighted	6	0.00824633	1.07449	1.01872	1.13332	UKB-SAIGE
Intracerebral hemorrhage	Gastric cancer	MR Egger	6	0.64438	1.08765	0.781597	1.51355	UKB-SAIGE
Intracerebral hemorrhage	Gastric cancer	Weighted median	6	0.0516469	1.06958	0.999518	1.14455	UKB-SAIGE
Intracerebral hemorrhage	Gastric cancer	Weighted mode	6	0.102338	1.08116	1.00144	1.16722	UKB-SAIGE
Multiple sclerosis	Gastric cancer	Inverse variance weighted	14	0.00340736	1.05221	1.01697	1.08866	UKB-SAIGE
Multiple sclerosis	Gastric cancer	MR Egger	14	0.104629	1.05035	0.994296	1.10956	UKB-SAIGE
Multiple sclerosis	Gastric cancer	Weighted median	14	0.00294203	1.0564	1.01888	1.09531	UKB-SAIGE
Multiple sclerosis	Gastric cancer	Weighted mode	14	0.0178738	1.05609	1.01521	1.09862	UKB-SAIGE
Obesity	Gastric cancer	Inverse variance weighted	36	0.041671	1.07904	1.00287	1.161	UKB-SAIGE
Obesity	Gastric cancer	MR Egger	36	0.175973	1.14908	0.943544	1.39938	UKB-SAIGE
Obesity	Gastric cancer	Weighted median	36	0.356008	1.05072	0.94593	1.16712	UKB-SAIGE
Obesity	Gastric cancer	Weighted mode	36	0.511512	1.04003	0.926128	1.16795	UKB-SAIGE
Other disorders of eyelids	Gastric cancer	Inverse variance weighted	16	0.00573104	1.14284	1.03956	1.25639	UKB-SAIGE
Other disorders of eyelids	Gastric cancer	MR Egger	16	0.118623	1.23274	0.963254	1.57762	UKB-SAIGE
Other disorders of eyelids	Gastric cancer	Weighted median	16	0.0275552	1.17226	1.01772	1.35026	UKB-SAIGE
Other disorders of eyelids	Gastric cancer	Weighted mode	16	0.0658522	1.15403	1.00174	1.32947	UKB-SAIGE
Polyp of corpus uteri	Gastric cancer	Inverse variance weighted	14	0.0308177	1.15036	1.01302	1.30633	UKB-SAIGE
Polyp of corpus uteri	Gastric cancer	MR Egger	14	0.127409	1.43179	0.931813	2.20004	UKB-SAIGE
Polyp of corpus uteri	Gastric cancer	Weighted median	14	0.10411	1.14752	0.972055	1.35467	UKB-SAIGE
Polyp of corpus uteri	Gastric cancer	Weighted mode	14	0.137203	1.14051	0.969275	1.34201	UKB-SAIGE
Sleep disorders	Gastric cancer	Inverse variance weighted	11	0.0465274	1.16062	1.00229	1.34396	UKB-SAIGE
Sleep disorders	Gastric cancer	MR Egger	11	0.341878	1.27403	0.793831	2.0447	UKB-SAIGE
Sleep disorders	Gastric cancer	Weighted median	11	0.0286301	1.2078	1.01991	1.43031	UKB-SAIGE
Sleep disorders	Gastric cancer	Weighted mode	11	0.0511393	1.18796	1.02002	1.38356	UKB-SAIGE
Umbilical hernia	Gastric cancer	Inverse variance weighted	20	0.0062923	1.08868	1.0243	1.1571	UKB-SAIGE
Umbilical hernia	Gastric cancer	MR Egger	20	0.657709	1.05314	0.840751	1.31917	UKB-SAIGE
Umbilical hernia	Gastric cancer	Weighted median	20	0.065635	1.08754	0.994586	1.18919	UKB-SAIGE
Umbilical hernia	Gastric cancer	Weighted mode	20	0.0691801	1.09702	0.998374	1.2054	UKB-SAIGE
Acute upper respiratory infections of multiple and unspecified sites	Gastric cancer	Inverse variance weighted	29	0.00430225	1.32647	1.09262	1.61039	Finngen R10
Acute upper respiratory infections of multiple and unspecified sites	Gastric cancer	MR Egger	29	0.0664412	1.96465	0.983458	3.92477	Finngen R10
Acute upper respiratory infections of multiple and unspecified sites	Gastric cancer	Weighted median	29	0.536022	1.09666	0.818764	1.46887	Finngen R10
Acute upper respiratory infections of multiple and unspecified sites	Gastric cancer	Weighted mode	29	0.663031	1.09227	0.737463	1.61778	Finngen R10
Anorexia (incl.atypical)	Gastric cancer	Inverse variance weighted	12	0.0147198	1.09713	1.01838	1.18197	Finngen R10
Anorexia (incl.atypical)	Gastric cancer	MR Egger	12	0.493824	1.1269	0.810379	1.56705	Finngen R10
Anorexia (incl.atypical)	Gastric cancer	Weighted median	12	0.0943117	1.08459	0.986172	1.19282	Finngen R10
Anorexia (incl.atypical)	Gastric cancer	Weighted mode	12	0.135494	1.09191	0.981127	1.2152	Finngen R10
Behavioural and emotional disorders with onset usually occurring in childhood and adolescence	Gastric cancer	Inverse variance weighted	15	0.0477495	1.13421	1.00125	1.28483	Finngen R10
Behavioural and emotional disorders with onset usually occurring in childhood and adolescence	Gastric cancer	MR Egger	15	0.270958	1.14359	0.909782	1.43747	Finngen R10
Behavioural and emotional disorders with onset usually occurring in childhood and adolescence	Gastric cancer	Weighted median	15	0.0740918	1.17859	0.984124	1.41148	Finngen R10
Behavioural and emotional disorders with onset usually occurring in childhood and adolescence	Gastric cancer	Weighted mode	15	0.120068	1.17679	0.970497	1.42692	Finngen R10
Benign lipomatous neoplasm of skin and subcutaneous tissue of trunk	Gastric cancer	Inverse variance weighted	20	0.00793338	1.12193	1.03057	1.2214	Finngen R10
Benign lipomatous neoplasm of skin and subcutaneous tissue of trunk	Gastric cancer	MR Egger	20	0.460247	1.10148	0.856928	1.41583	Finngen R10
Benign lipomatous neoplasm of skin and subcutaneous tissue of trunk	Gastric cancer	Weighted median	20	0.00609122	1.17254	1.04648	1.31379	Finngen R10
Benign lipomatous neoplasm of skin and subcutaneous tissue of trunk	Gastric cancer	Weighted mode	20	0.0491152	1.15256	1.00964	1.3157	Finngen R10
Calcific tendinitis of shoulder	Gastric cancer	Inverse variance weighted	9	0.0307337	1.17794	1.01531	1.36662	Finngen R10
Calcific tendinitis of shoulder	Gastric cancer	MR Egger	9	0.143775	1.35489	0.943692	1.94525	Finngen R10
Calcific tendinitis of shoulder	Gastric cancer	Weighted median	9	0.151845	1.1546	0.948512	1.40546	Finngen R10
Calcific tendinitis of shoulder	Gastric cancer	Weighted mode	9	0.491103	1.10178	0.846752	1.43361	Finngen R10
Cerebral atherosclerosis	Gastric cancer	Inverse variance weighted	8	0.00419729	1.08511	1.0261	1.14751	Finngen R10
Cerebral atherosclerosis	Gastric cancer	MR Egger	8	0.951674	1.00582	0.840169	1.20413	Finngen R10
Cerebral atherosclerosis	Gastric cancer	Weighted median	8	0.0289721	1.09185	1.00905	1.18145	Finngen R10
Cerebral atherosclerosis	Gastric cancer	Weighted mode	8	0.0404823	1.0913	1.01929	1.1684	Finngen R10
Cerebral palsy and other paralytic syndromes	Gastric cancer	Inverse variance weighted	5	0.0474853	1.27339	1.00268	1.61719	Finngen R10
Cerebral palsy and other paralytic syndromes	Gastric cancer	MR Egger	5	0.192695	1.45784	0.937664	2.2666	Finngen R10
Cerebral palsy and other paralytic syndromes	Gastric cancer	Weighted median	5	0.0803671	1.30165	0.968624	1.74917	Finngen R10
Cerebral palsy and other paralytic syndromes	Gastric cancer	Weighted mode	5	0.25861	1.29504	0.881083	1.90349	Finngen R10
Cholecystectomy	Gastric cancer	Inverse variance weighted	101	0.042585	1.06511	1.00211	1.13207	Finngen R10
Cholecystectomy	Gastric cancer	MR Egger	101	0.0428848	1.14295	1.00596	1.29858	Finngen R10
Cholecystectomy	Gastric cancer	Weighted median	101	0.470118	1.0366	0.940254	1.14283	Finngen R10
Cholecystectomy	Gastric cancer	Weighted mode	101	0.672222	1.02426	0.916922	1.14416	Finngen R10
Chronic gastritis	Gastric cancer	Inverse variance weighted	18	0.0204127	1.16403	1.02377	1.32351	Finngen R10
Chronic gastritis	Gastric cancer	MR Egger	18	0.425867	1.16669	0.806027	1.68873	Finngen R10
Chronic gastritis	Gastric cancer	Weighted median	18	0.0450779	1.21839	1.00434	1.47806	Finngen R10
Chronic gastritis	Gastric cancer	Weighted mode	18	0.497945	1.09405	0.848308	1.41099	Finngen R10
Clear cell adenocarcinoma of kidney (controls excluding all cancers)	Gastric cancer	Inverse variance weighted	13	0.0375104	1.04753	1.00269	1.09438	Finngen R10
Clear cell adenocarcinoma of kidney (controls excluding all cancers)	Gastric cancer	MR Egger	13	0.639065	1.02503	0.927044	1.13338	Finngen R10
Clear cell adenocarcinoma of kidney (controls excluding all cancers)	Gastric cancer	Weighted median	13	0.349463	1.02922	0.968956	1.09324	Finngen R10
Clear cell adenocarcinoma of kidney (controls excluding all cancers)	Gastric cancer	Weighted mode	13	0.162326	1.04168	0.987161	1.09921	Finngen R10
Conductive hearing loss, unspecified	Gastric cancer	Inverse variance weighted	10	0.0454334	1.11275	1.00217	1.23552	Finngen R10
Conductive hearing loss, unspecified	Gastric cancer	MR Egger	10	0.376484	1.10812	0.893839	1.37376	Finngen R10
Conductive hearing loss, unspecified	Gastric cancer	Weighted median	10	0.521745	1.04902	0.906146	1.21442	Finngen R10
Conductive hearing loss, unspecified	Gastric cancer	Weighted mode	10	0.560092	1.04979	0.896907	1.22872	Finngen R10
Dental pulpitis 1, only avohilmo	Gastric cancer	Inverse variance weighted	43	0.00170408	1.38701	1.13063	1.70152	Finngen R10
Dental pulpitis 1, only avohilmo	Gastric cancer	MR Egger	43	0.546356	1.22415	0.637989	2.34886	Finngen R10
Dental pulpitis 1, only avohilmo	Gastric cancer	Weighted median	43	0.189257	1.27686	0.886482	1.83915	Finngen R10
Dental pulpitis 1, only avohilmo	Gastric cancer	Weighted mode	43	0.12968	1.38211	0.916916	2.08333	Finngen R10
Depression or dysthymia	Gastric cancer	Inverse variance weighted	136	0.0386397	1.08708	1.00437	1.17659	Finngen R10
Depression or dysthymia	Gastric cancer	MR Egger	136	0.995704	1.00054	0.823604	1.21548	Finngen R10
Depression or dysthymia	Gastric cancer	Weighted median	136	0.177883	1.09994	0.957607	1.26342	Finngen R10
Depression or dysthymia	Gastric cancer	Weighted mode	136	0.0839598	1.16187	0.981306	1.37566	Finngen R10
Dermatitis herpetiformis	Gastric cancer	Inverse variance weighted	11	0.0170624	1.05679	1.0099	1.10586	Finngen R10
Dermatitis herpetiformis	Gastric cancer	MR Egger	11	0.820393	1.01547	0.892799	1.15501	Finngen R10
Dermatitis herpetiformis	Gastric cancer	Weighted median	11	0.0109524	1.06987	1.01563	1.127	Finngen R10
Dermatitis herpetiformis	Gastric cancer	Weighted mode	11	0.0221864	1.06676	1.01793	1.11794	Finngen R10
Disorders of brain, other and unspecified	Gastric cancer	Inverse variance weighted	4	0.00089079	1.07565	1.03036	1.12293	Finngen R10
Disorders of brain, other and unspecified	Gastric cancer	MR Egger	4	0.879089	1.02542	0.770674	1.36436	Finngen R10
Disorders of brain, other and unspecified	Gastric cancer	Weighted median	4	0.018609	1.07039	1.01143	1.13277	Finngen R10
Disorders of brain, other and unspecified	Gastric cancer	Weighted mode	4	0.0966312	1.07187	1.0126	1.13461	Finngen R10
Ehlers-Danlos syndrome	Gastric cancer	Inverse variance weighted	4	0.0259927	1.03915	1.0046	1.07489	Finngen R10
Ehlers-Danlos syndrome	Gastric cancer	MR Egger	4	0.190959	1.05249	0.99965	1.10812	Finngen R10
Ehlers-Danlos syndrome	Gastric cancer	Weighted median	4	0.0752374	1.0403	0.995989	1.08658	Finngen R10
Ehlers-Danlos syndrome	Gastric cancer	Weighted mode	4	0.147463	1.04045	0.999627	1.08294	Finngen R10
Female genital prolapse	Gastric cancer	Inverse variance weighted	78	0.0279936	1.06805	1.00714	1.13265	Finngen R10
Female genital prolapse	Gastric cancer	MR Egger	78	0.386096	1.08794	0.90013	1.31493	Finngen R10
Female genital prolapse	Gastric cancer	Weighted median	78	0.652315	1.0211	0.932449	1.11817	Finngen R10
Female genital prolapse	Gastric cancer	Weighted mode	78	0.849671	1.01516	0.869334	1.18545	Finngen R10
Giant cell arteritis	Gastric cancer	Inverse variance weighted	12	0.0042418	1.07655	1.02348	1.13237	Finngen R10
Giant cell arteritis	Gastric cancer	MR Egger	12	0.188221	1.10302	0.962688	1.2638	Finngen R10
Giant cell arteritis	Gastric cancer	Weighted median	12	0.0233925	1.07113	1.00935	1.13669	Finngen R10
Giant cell arteritis	Gastric cancer	Weighted mode	12	0.0107351	1.08604	1.03022	1.14489	Finngen R10
IBD (strict) with PSC	Gastric cancer	Inverse variance weighted	3	0.0220947	1.06128	1.00858	1.11673	Finngen R10
IBD (strict) with PSC	Gastric cancer	MR Egger	3	0.903993	1.01983	0.79166	1.31376	Finngen R10
IBD (strict) with PSC	Gastric cancer	Weighted median	3	0.05582	1.06062	0.998537	1.12657	Finngen R10
IBD (strict) with PSC	Gastric cancer	Weighted mode	3	0.253879	1.05949	0.986411	1.13799	Finngen R10
Later onset COPD	Gastric cancer	Inverse variance weighted	33	0.030482	1.1357	1.01206	1.27446	Finngen R10
Later onset COPD	Gastric cancer	MR Egger	33	0.261677	1.21804	0.868571	1.70812	Finngen R10
Later onset COPD	Gastric cancer	Weighted median	33	0.423325	1.06788	0.909285	1.25414	Finngen R10
Later onset COPD	Gastric cancer	Weighted mode	33	0.592534	1.06643	0.844617	1.34649	Finngen R10
Long labour	Gastric cancer	Inverse variance weighted	23	0.0230638	1.14847	1.01921	1.29412	Finngen R10
Long labour	Gastric cancer	MR Egger	23	0.758772	1.06796	0.705786	1.61598	Finngen R10
Long labour	Gastric cancer	Weighted median	23	0.0374114	1.19126	1.01025	1.40471	Finngen R10
Long labour	Gastric cancer	Weighted mode	23	0.0376896	1.24091	1.02486	1.50251	Finngen R10
LSIL lesion of the vulva	Gastric cancer	Inverse variance weighted	10	0.015283	1.07932	1.01476	1.14798	Finngen R10
LSIL lesion of the vulva	Gastric cancer	MR Egger	10	0.791825	1.03678	0.799893	1.34382	Finngen R10
LSIL lesion of the vulva	Gastric cancer	Weighted median	10	0.00568427	1.11524	1.03228	1.20486	Finngen R10
LSIL lesion of the vulva	Gastric cancer	Weighted mode	10	0.0321857	1.11371	1.02459	1.21057	Finngen R10
Lymphoid leukaemia (controls excluding all cancers)	Gastric cancer	Inverse variance weighted	27	0.0304594	1.04114	1.00381	1.07986	Finngen R10
Lymphoid leukaemia (controls excluding all cancers)	Gastric cancer	MR Egger	27	0.152048	1.11873	0.964018	1.29827	Finngen R10
Lymphoid leukaemia (controls excluding all cancers)	Gastric cancer	Weighted median	27	0.281958	1.02637	0.978837	1.07622	Finngen R10
Lymphoid leukaemia (controls excluding all cancers)	Gastric cancer	Weighted mode	27	0.457583	1.02519	0.961001	1.09366	Finngen R10
Mental and behavioural disorders due to cannabinoids	Gastric cancer	Inverse variance weighted	8	0.0410795	1.07839	1.00306	1.15937	Finngen R10
Mental and behavioural disorders due to cannabinoids	Gastric cancer	MR Egger	8	0.0798332	1.28019	1.01725	1.61109	Finngen R10
Mental and behavioural disorders due to cannabinoids	Gastric cancer	Weighted median	8	0.266265	1.05499	0.959977	1.1594	Finngen R10
Mental and behavioural disorders due to cannabinoids	Gastric cancer	Weighted mode	8	0.421177	1.04446	0.945267	1.15405	Finngen R10
Narcolepsy and cataplexy	Gastric cancer	Inverse variance weighted	3	0.0130964	1.05664	1.01164	1.10364	Finngen R10
Narcolepsy and cataplexy	Gastric cancer	MR Egger	3	0.357489	1.1718	0.963728	1.4248	Finngen R10
Narcolepsy and cataplexy	Gastric cancer	Weighted median	3	0.00417676	1.05929	1.01835	1.10187	Finngen R10
Narcolepsy and cataplexy	Gastric cancer	Weighted mode	3	0.0970018	1.0623	1.0208	1.1055	Finngen R10
Noninflammatory disorders of female genital tract	Gastric cancer	Inverse variance weighted	51	0.0363032	1.2073	1.01209	1.44016	Finngen R10
Noninflammatory disorders of female genital tract	Gastric cancer	MR Egger	51	0.157434	1.47493	0.867702	2.50711	Finngen R10
Noninflammatory disorders of female genital tract	Gastric cancer	Weighted median	51	0.0566597	1.27215	0.993194	1.62945	Finngen R10
Noninflammatory disorders of female genital tract	Gastric cancer	Weighted mode	51	0.368488	1.18472	0.821532	1.70847	Finngen R10
Olecranon bursitis	Gastric cancer	Inverse variance weighted	13	0.0111683	1.05406	1.01205	1.0978	Finngen R10
Olecranon bursitis	Gastric cancer	MR Egger	13	0.168533	1.05708	0.981861	1.13805	Finngen R10
Olecranon bursitis	Gastric cancer	Weighted median	13	0.124869	1.05192	0.986068	1.12218	Finngen R10
Olecranon bursitis	Gastric cancer	Weighted mode	13	0.0749712	1.05489	0.999717	1.1131	Finngen R10
Other secondary gonarthrosis	Gastric cancer	Inverse variance weighted	13	0.0204651	1.0475	1.00719	1.08943	Finngen R10
Other secondary gonarthrosis	Gastric cancer	MR Egger	13	0.572171	1.03077	0.93079	1.14149	Finngen R10
Other secondary gonarthrosis	Gastric cancer	Weighted median	13	0.124435	1.04316	0.988419	1.10093	Finngen R10
Other secondary gonarthrosis	Gastric cancer	Weighted mode	13	0.0891833	1.04337	0.997462	1.0914	Finngen R10
Other/unspecified enthesopathies of lower limb, excluding foot	Gastric cancer	Inverse variance weighted	6	0.00937531	1.12807	1.03004	1.23544	Finngen R10
Other/unspecified enthesopathies of lower limb, excluding foot	Gastric cancer	MR Egger	6	0.213259	1.17259	0.949521	1.44805	Finngen R10
Other/unspecified enthesopathies of lower limb, excluding foot	Gastric cancer	Weighted median	6	0.0359492	1.13683	1.00844	1.28156	Finngen R10
Other/unspecified enthesopathies of lower limb, excluding foot	Gastric cancer	Weighted mode	6	0.0752761	1.13946	1.01642	1.27739	Finngen R10
Paranoid personality disorder	Gastric cancer	Inverse variance weighted	6	0.0364194	1.0804	1.0049	1.16158	Finngen R10
Paranoid personality disorder	Gastric cancer	MR Egger	6	0.876463	1.03085	0.71954	1.47686	Finngen R10
Paranoid personality disorder	Gastric cancer	Weighted median	6	0.0429299	1.08901	1.00272	1.18273	Finngen R10
Paranoid personality disorder	Gastric cancer	Weighted mode	6	0.117031	1.09644	0.996706	1.20615	Finngen R10
Schizoaffective disorder	Gastric cancer	Inverse variance weighted	13	0.0339058	1.06575	1.00485	1.13035	Finngen R10
Schizoaffective disorder	Gastric cancer	MR Egger	13	0.250445	1.14281	0.92112	1.41787	Finngen R10
Schizoaffective disorder	Gastric cancer	Weighted median	13	0.0699757	1.07478	0.99413	1.16197	Finngen R10
Schizoaffective disorder	Gastric cancer	Weighted mode	13	0.171604	1.06426	0.978558	1.15747	Finngen R10
Suppurative otitis media, unspecified	Gastric cancer	Inverse variance weighted	8	0.0348439	1.03172	1.00222	1.06208	Finngen R10
Suppurative otitis media, unspecified	Gastric cancer	MR Egger	8	0.477391	1.0258	0.960372	1.09569	Finngen R10
Suppurative otitis media, unspecified	Gastric cancer	Weighted median	8	0.120069	1.02945	0.992457	1.06782	Finngen R10
Suppurative otitis media, unspecified	Gastric cancer	Weighted mode	8	0.151565	1.02914	0.993763	1.06577	Finngen R10
Temporal arteritis	Gastric cancer	Inverse variance weighted	16	0.00225469	1.07384	1.02585	1.12406	Finngen R10
Temporal arteritis	Gastric cancer	MR Egger	16	0.226786	1.07702	0.959988	1.20833	Finngen R10
Temporal arteritis	Gastric cancer	Weighted median	16	0.00433987	1.08194	1.02494	1.1421	Finngen R10
Temporal arteritis	Gastric cancer	Weighted mode	16	0.00353382	1.08755	1.03699	1.14059	Finngen R10
Unspecified/other endometriosis	Gastric cancer	Inverse variance weighted	29	0.00424284	1.07266	1.02231	1.1255	Finngen R10
Unspecified/other endometriosis	Gastric cancer	MR Egger	29	0.969754	1.00234	0.889228	1.12984	Finngen R10
Unspecified/other endometriosis	Gastric cancer	Weighted median	29	0.262046	1.04131	0.970192	1.11764	Finngen R10
Unspecified/other endometriosis	Gastric cancer	Weighted mode	29	0.471727	1.02727	0.955633	1.10428	Finngen R10
Viral warts	Gastric cancer	Inverse variance weighted	15	0.0329206	1.08215	1.00643	1.16358	Finngen R10
Viral warts	Gastric cancer	MR Egger	15	0.0206417	1.23511	1.0555	1.44528	Finngen R10
Viral warts	Gastric cancer	Weighted median	15	0.0047222	1.14608	1.04265	1.25978	Finngen R10
Viral warts	Gastric cancer	Weighted mode	15	0.0208032	1.13473	1.03176	1.24798	Finngen R10
Visual field defects	Gastric cancer	Inverse variance weighted	9	0.014588	1.14965	1.02793	1.28579	Finngen R10
Visual field defects	Gastric cancer	MR Egger	9	0.499313	1.10707	0.836808	1.46461	Finngen R10
Visual field defects	Gastric cancer	Weighted median	9	0.0457107	1.15502	1.00275	1.33042	Finngen R10
Visual field defects	Gastric cancer	Weighted mode	9	0.116219	1.14848	0.984502	1.33978	Finngen R10
BBQ/grilled meat liking	Gastric cancer	Inverse variance weighted	4	0.0219763	1.51193	1.06151	2.15347	food liking
BBQ/grilled meat liking	Gastric cancer	MR Egger	4	0.312593	2.04301	0.717705	5.81558	food liking
BBQ/grilled meat liking	Gastric cancer	Weighted median	4	0.0195118	1.61526	1.08016	2.41543	food liking
BBQ/grilled meat liking	Gastric cancer	Weighted mode	4	0.108673	1.62473	1.06705	2.47387	food liking
Chips liking	Gastric cancer	Inverse variance weighted	4	0.0299127	1.60215	1.04693	2.45184	food liking
Chips liking	Gastric cancer	MR Egger	4	0.296813	2.92414	0.650094	13.1529	food liking
Chips liking	Gastric cancer	Weighted median	4	0.0191313	1.87969	1.10866	3.18693	food liking
Chips liking	Gastric cancer	Weighted mode	4	0.124835	2.01535	1.05253	3.85893	food liking
Dark chocolate liking	Gastric cancer	Inverse variance weighted	16	0.00406151	0.852541	0.764635	0.950554	food liking
Dark chocolate liking	Gastric cancer	MR Egger	16	0.384791	0.887016	0.682624	1.15261	food liking
Dark chocolate liking	Gastric cancer	Weighted median	16	0.0268782	0.857965	0.749122	0.982622	food liking
Dark chocolate liking	Gastric cancer	Weighted mode	16	0.0270005	0.84953	0.745658	0.967872	food liking
F-carbohydrate liking (derived food-liking factor)	Gastric cancer	Inverse variance weighted	3	0.0240705	1.3241	1.03752	1.68983	food liking
F-carbohydrate liking (derived food-liking factor)	Gastric cancer	MR Egger	3	0.432047	1.67405	0.741436	3.77974	food liking
F-carbohydrate liking (derived food-liking factor)	Gastric cancer	Weighted median	3	0.036489	1.33491	1.01832	1.74993	food liking
F-carbohydrate liking (derived food-liking factor)	Gastric cancer	Weighted mode	3	0.166858	1.39108	1.02675	1.88469	food liking
F-dairy liking (derived food-liking factor)	Gastric cancer	Inverse variance weighted	3	0.00891736	2.41587	1.24731	4.67923	food liking
F-dairy liking (derived food-liking factor)	Gastric cancer	MR Egger	3	0.554101	8.37562	0.0598378	1172.35	food liking
F-dairy liking (derived food-liking factor)	Gastric cancer	Weighted median	3	0.0136222	2.53337	1.21053	5.30179	food liking
F-dairy liking (derived food-liking factor)	Gastric cancer	Weighted mode	3	0.158775	2.57685	1.10891	5.98799	food liking
F-dessert liking (derived food-liking factor)	Gastric cancer	Inverse variance weighted	14	0.0131146	1.19165	1.03749	1.36873	food liking
F-dessert liking (derived food-liking factor)	Gastric cancer	MR Egger	14	0.782619	1.25647	0.25729	6.13598	food liking
F-dessert liking (derived food-liking factor)	Gastric cancer	Weighted median	14	0.0124795	1.25987	1.05103	1.51021	food liking
F-dessert liking (derived food-liking factor)	Gastric cancer	Weighted mode	14	0.11861	1.23874	0.963646	1.59237	food liking
F-meat liking (derived food-liking factor)	Gastric cancer	Inverse variance weighted	10	0.0485319	1.1585	1.00095	1.34085	food liking
F-meat liking (derived food-liking factor)	Gastric cancer	MR Egger	10	0.485625	1.1587	0.780637	1.71987	food liking
F-meat liking (derived food-liking factor)	Gastric cancer	Weighted median	10	0.151691	1.15141	0.949546	1.39619	food liking
F-meat liking (derived food-liking factor)	Gastric cancer	Weighted mode	10	0.193841	1.14099	0.949121	1.37165	food liking
F-sauces liking (derived food-liking factor)	Gastric cancer	Inverse variance weighted	7	0.0283164	0.820615	0.687696	0.979224	food liking
F-sauces liking (derived food-liking factor)	Gastric cancer	MR Egger	7	0.176407	0.497303	0.20832	1.18717	food liking
F-sauces liking (derived food-liking factor)	Gastric cancer	Weighted median	7	0.181972	0.856944	0.683115	1.07501	food liking
F-sauces liking (derived food-liking factor)	Gastric cancer	Weighted mode	7	0.224948	0.834573	0.64218	1.08461	food liking
F-savour/caloric food liking (derived food-liking factor)	Gastric cancer	Inverse variance weighted	12	0.0265728	1.17943	1.01936	1.36463	food liking
F-savour/caloric food liking (derived food-liking factor)	Gastric cancer	MR Egger	12	0.152802	1.53139	0.892588	2.62735	food liking
F-savour/caloric food liking (derived food-liking factor)	Gastric cancer	Weighted median	12	0.0223508	1.25378	1.03263	1.5223	food liking
F-savour/caloric food liking (derived food-liking factor)	Gastric cancer	Weighted mode	12	0.0793376	1.30644	0.996318	1.7131	food liking
Red meat liking	Gastric cancer	Inverse variance weighted	4	0.0335484	1.39302	1.02614	1.89107	food liking
Red meat liking	Gastric cancer	MR Egger	4	0.244875	2.54655	0.826987	7.8416	food liking
Red meat liking	Gastric cancer	Weighted median	4	0.0748653	1.39317	0.967281	2.00658	food liking
Red meat liking	Gastric cancer	Weighted mode	4	0.261818	1.44331	0.856646	2.43175	food liking
Sausages liking	Gastric cancer	Inverse variance weighted	3	0.0166359	1.76466	1.10859	2.809	food liking
Sausages liking	Gastric cancer	MR Egger	3	0.384839	6.49621	0.515697	81.8324	food liking
Sausages liking	Gastric cancer	Weighted median	3	0.0278346	1.70582	1.0599	2.74538	food liking
Sausages liking	Gastric cancer	Weighted mode	3	0.18764	1.69725	1.0027	2.87289	food liking
Anti-Helicobacter pylori IgG levels	Gastric cancer	Inverse variance weighted	12	0.0270231	1.12289	1.01325	1.24438	H. pylori
Anti-Helicobacter pylori IgG levels	Gastric cancer	MR Egger	12	0.621882	1.09394	0.774104	1.54593	H. pylori
Anti-Helicobacter pylori IgG levels	Gastric cancer	Weighted median	12	0.0371016	1.15027	1.00841	1.31209	H. pylori
Anti-Helicobacter pylori IgG levels	Gastric cancer	Weighted mode	12	0.0731281	1.16558	1.00164	1.35636	H. pylori

## Sheet: Table S8
Supplementary table 8: Positive results (p<0.05) from mendelian randomization analysis on the association of gut microbiota with gastric cancer risk
exposure	outcome	method	nsnp	pval	or	or_lci95	or_uci95	group
C_Actinobacteria abundance	Gastric cancer	Inverse variance weighted	17	0.0216477	0.894932	0.814036	0.983866	gut microbiota (German)
C_Actinobacteria abundance	Gastric cancer	MR Egger	17	0.120662	0.820191	0.647702	1.03862	gut microbiota (German)
C_Actinobacteria abundance	Gastric cancer	Weighted median	17	0.113866	0.909744	0.80908	1.02293	gut microbiota (German)
C_Actinobacteria abundance	Gastric cancer	Weighted mode	17	0.0628752	0.885714	0.786354	0.997628	gut microbiota (German)
C_Bacteroidia abundance	Gastric cancer	Inverse variance weighted	5	0.0237113	0.75148	0.586665	0.962597	gut microbiota (German)
C_Bacteroidia abundance	Gastric cancer	MR Egger	5	0.256471	0.726761	0.464623	1.1368	gut microbiota (German)
C_Bacteroidia abundance	Gastric cancer	Weighted median	5	0.0787333	0.756359	0.554023	1.03259	gut microbiota (German)
C_Bacteroidia abundance	Gastric cancer	Weighted mode	5	0.17898	0.751206	0.532264	1.06021	gut microbiota (German)
F_Porphyromonadaceae abundance	Gastric cancer	Inverse variance weighted	13	0.0471177	1.13753	1.00164	1.29185	gut microbiota (German)
F_Porphyromonadaceae abundance	Gastric cancer	MR Egger	13	0.741368	1.05535	0.772525	1.44173	gut microbiota (German)
F_Porphyromonadaceae abundance	Gastric cancer	Weighted median	13	0.100258	1.15765	0.972213	1.37846	gut microbiota (German)
F_Porphyromonadaceae abundance	Gastric cancer	Weighted mode	13	0.16155	1.15724	0.955207	1.40201	gut microbiota (German)
G_Clostridiales abundance	Gastric cancer	Inverse variance weighted	10	0.0186557	0.847944	0.739064	0.972865	gut microbiota (German)
G_Clostridiales abundance	Gastric cancer	MR Egger	10	0.301117	0.838228	0.613021	1.14617	gut microbiota (German)
G_Clostridiales abundance	Gastric cancer	Weighted median	10	0.0281533	0.821355	0.688997	0.979139	gut microbiota (German)
G_Clostridiales abundance	Gastric cancer	Weighted mode	10	0.162729	0.846038	0.682004	1.04953	gut microbiota (German)
O_Bacteroidales abundance	Gastric cancer	Inverse variance weighted	5	0.0237113	0.75148	0.586665	0.962597	gut microbiota (German)
O_Bacteroidales abundance	Gastric cancer	MR Egger	5	0.256471	0.726761	0.464623	1.1368	gut microbiota (German)
O_Bacteroidales abundance	Gastric cancer	Weighted median	5	0.0782092	0.756359	0.554326	1.03203	gut microbiota (German)
O_Bacteroidales abundance	Gastric cancer	Weighted mode	5	0.198365	0.751206	0.521976	1.0811	gut microbiota (German)
OTU97_106 (Ruminococcaceae) abundance	Gastric cancer	Inverse variance weighted	8	0.0352465	1.08674	1.00577	1.17424	gut microbiota (German)
OTU97_106 (Ruminococcaceae) abundance	Gastric cancer	MR Egger	8	0.160736	1.42636	0.923184	2.20378	gut microbiota (German)
OTU97_106 (Ruminococcaceae) abundance	Gastric cancer	Weighted median	8	0.512885	1.03648	0.931002	1.15391	gut microbiota (German)
OTU97_106 (Ruminococcaceae) abundance	Gastric cancer	Weighted mode	8	0.874173	1.01522	0.84776	1.21576	gut microbiota (German)
OTU97_108 (Phascolarctobacterium) abundance	Gastric cancer	Inverse variance weighted	13	0.0102886	0.931197	0.881848	0.983306	gut microbiota (German)
OTU97_108 (Phascolarctobacterium) abundance	Gastric cancer	MR Egger	13	0.810376	0.968986	0.753712	1.24575	gut microbiota (German)
OTU97_108 (Phascolarctobacterium) abundance	Gastric cancer	Weighted median	13	0.16308	0.944809	0.872361	1.02327	gut microbiota (German)
OTU97_108 (Phascolarctobacterium) abundance	Gastric cancer	Weighted mode	13	0.351952	0.954252	0.867967	1.04912	gut microbiota (German)
OTU97_130 (Butyrivibrio) abundance	Gastric cancer	Inverse variance weighted	11	0.012371	0.932503	0.882814	0.984989	gut microbiota (German)
OTU97_130 (Butyrivibrio) abundance	Gastric cancer	MR Egger	11	0.380346	0.895638	0.708642	1.13198	gut microbiota (German)
OTU97_130 (Butyrivibrio) abundance	Gastric cancer	Weighted median	11	0.0429498	0.925798	0.859201	0.997558	gut microbiota (German)
OTU97_130 (Butyrivibrio) abundance	Gastric cancer	Weighted mode	11	0.0724189	0.924753	0.856767	0.998133	gut microbiota (German)
OTU97_137 (Catenibacterium) prevalence	Gastric cancer	Inverse variance weighted	9	0.0306213	1.05478	1.00499	1.10702	gut microbiota (German)
OTU97_137 (Catenibacterium) prevalence	Gastric cancer	MR Egger	9	0.226588	1.2946	0.883768	1.8964	gut microbiota (German)
OTU97_137 (Catenibacterium) prevalence	Gastric cancer	Weighted median	9	0.32934	1.03403	0.966785	1.10596	gut microbiota (German)
OTU97_137 (Catenibacterium) prevalence	Gastric cancer	Weighted mode	9	0.431774	1.03507	0.953948	1.1231	gut microbiota (German)
OTU97_27 (Bacteroides) prevalence	Gastric cancer	Inverse variance weighted	14	0.0431975	0.943105	0.891041	0.998211	gut microbiota (German)
OTU97_27 (Bacteroides) prevalence	Gastric cancer	MR Egger	14	0.143349	0.786645	0.582542	1.06226	gut microbiota (German)
OTU97_27 (Bacteroides) prevalence	Gastric cancer	Weighted median	14	0.0978269	0.940503	0.874622	1.01135	gut microbiota (German)
OTU97_27 (Bacteroides) prevalence	Gastric cancer	Weighted mode	14	0.399651	0.948326	0.841579	1.06861	gut microbiota (German)
OTU97_39 (Proteobacteria) abundance	Gastric cancer	Inverse variance weighted	11	0.0281087	1.04448	1.00468	1.08584	gut microbiota (German)
OTU97_39 (Proteobacteria) abundance	Gastric cancer	MR Egger	11	0.944894	1.00503	0.875071	1.1543	gut microbiota (German)
OTU97_39 (Proteobacteria) abundance	Gastric cancer	Weighted median	11	0.0943818	1.03686	0.993803	1.08178	gut microbiota (German)
OTU97_39 (Proteobacteria) abundance	Gastric cancer	Weighted mode	11	0.0766136	1.06193	1.00043	1.12722	gut microbiota (German)
OTU99_121 (Ruminococcaceae) abundance	Gastric cancer	Inverse variance weighted	8	0.0180692	1.11438	1.01869	1.21905	gut microbiota (German)
OTU99_121 (Ruminococcaceae) abundance	Gastric cancer	MR Egger	8	0.220673	1.36045	0.874956	2.11535	gut microbiota (German)
OTU99_121 (Ruminococcaceae) abundance	Gastric cancer	Weighted median	8	0.0125227	1.1739	1.03509	1.33133	gut microbiota (German)
OTU99_121 (Ruminococcaceae) abundance	Gastric cancer	Weighted mode	8	0.0529865	1.17687	1.02591	1.35005	gut microbiota (German)
OTU99_123 (Phascolarctobacterium) abundance	Gastric cancer	Inverse variance weighted	8	0.00228998	0.892797	0.830048	0.96029	gut microbiota (German)
OTU99_123 (Phascolarctobacterium) abundance	Gastric cancer	MR Egger	8	0.183143	0.789825	0.580821	1.07404	gut microbiota (German)
OTU99_123 (Phascolarctobacterium) abundance	Gastric cancer	Weighted median	8	0.156986	0.933582	0.848823	1.0268	gut microbiota (German)
OTU99_123 (Phascolarctobacterium) abundance	Gastric cancer	Weighted mode	8	0.206279	0.925566	0.830117	1.03199	gut microbiota (German)
OTU99_155 (Butyrivibrio) abundance	Gastric cancer	Inverse variance weighted	16	0.00182939	0.943893	0.910231	0.978799	gut microbiota (German)
OTU99_155 (Butyrivibrio) abundance	Gastric cancer	MR Egger	16	0.687457	0.975793	0.868115	1.09683	gut microbiota (German)
OTU99_155 (Butyrivibrio) abundance	Gastric cancer	Weighted median	16	0.0472248	0.950417	0.903855	0.999378	gut microbiota (German)
OTU99_155 (Butyrivibrio) abundance	Gastric cancer	Weighted mode	16	0.160982	0.956762	0.902174	1.01465	gut microbiota (German)
OTU99_40 (Proteobacteria) abundance	Gastric cancer	Inverse variance weighted	12	0.0241254	1.04293	1.00552	1.08173	gut microbiota (German)
OTU99_40 (Proteobacteria) abundance	Gastric cancer	MR Egger	12	0.822432	1.01528	0.892381	1.15511	gut microbiota (German)
OTU99_40 (Proteobacteria) abundance	Gastric cancer	Weighted median	12	0.161104	1.03179	0.987601	1.07796	gut microbiota (German)
OTU99_40 (Proteobacteria) abundance	Gastric cancer	Weighted mode	12	0.111183	1.05014	0.993581	1.10991	gut microbiota (German)
P_Actinobacteria abundance	Gastric cancer	Inverse variance weighted	17	0.0216477	0.894932	0.814036	0.983866	gut microbiota (German)
P_Actinobacteria abundance	Gastric cancer	MR Egger	17	0.120662	0.820191	0.647702	1.03862	gut microbiota (German)
P_Actinobacteria abundance	Gastric cancer	Weighted median	17	0.108352	0.909744	0.810535	1.0211	gut microbiota (German)
P_Actinobacteria abundance	Gastric cancer	Weighted mode	17	0.0481265	0.885714	0.79253	0.989854	gut microbiota (German)
P_Bacteroidetes abundance	Gastric cancer	Inverse variance weighted	10	0.00918957	0.811757	0.693867	0.949677	gut microbiota (German)
P_Bacteroidetes abundance	Gastric cancer	MR Egger	10	0.137445	0.713136	0.477324	1.06545	gut microbiota (German)
P_Bacteroidetes abundance	Gastric cancer	Weighted median	10	0.0408555	0.809462	0.66101	0.991253	gut microbiota (German)
P_Bacteroidetes abundance	Gastric cancer	Weighted mode	10	0.112863	0.783516	0.596799	1.02865	gut microbiota (German)
TestASV_3 (Bacteroides) abundance	Gastric cancer	Inverse variance weighted	17	0.040691	0.918554	0.846782	0.996409	gut microbiota (German)
TestASV_3 (Bacteroides) abundance	Gastric cancer	MR Egger	17	0.247433	0.850698	0.653746	1.10699	gut microbiota (German)
TestASV_3 (Bacteroides) abundance	Gastric cancer	Weighted median	17	0.267734	0.939521	0.84138	1.04911	gut microbiota (German)
TestASV_3 (Bacteroides) abundance	Gastric cancer	Weighted mode	17	0.554899	0.958164	0.833914	1.10093	gut microbiota (German)
Bifidobacteriaceae abundance	Gastric cancer	Inverse variance weighted	29	0.00735751	1.16281	1.04137	1.29842	gut microbiota (Finns)
Bifidobacteriaceae abundance	Gastric cancer	MR Egger	29	0.673467	1.07449	0.772069	1.49536	gut microbiota (Finns)
Bifidobacteriaceae abundance	Gastric cancer	Weighted median	29	0.0745795	1.16379	0.985059	1.37494	gut microbiota (Finns)
Bifidobacteriaceae abundance	Gastric cancer	Weighted mode	29	0.118185	1.14417	0.971341	1.34774	gut microbiota (Finns)
CAG-822 sp000432855 abundance	Gastric cancer	Inverse variance weighted	21	0.00906335	0.820436	0.707111	0.951924	gut microbiota (Finns)
CAG-822 sp000432855 abundance	Gastric cancer	MR Egger	21	0.975764	0.994334	0.692479	1.42777	gut microbiota (Finns)
CAG-822 sp000432855 abundance	Gastric cancer	Weighted median	21	0.0384905	0.802911	0.652203	0.988443	gut microbiota (Finns)
CAG-822 sp000432855 abundance	Gastric cancer	Weighted mode	21	0.0390531	0.804694	0.663555	0.975854	gut microbiota (Finns)
Clostridium S felsineum abundance	Gastric cancer	Inverse variance weighted	6	0.0272616	0.666324	0.464682	0.955463	gut microbiota (Finns)
Clostridium S felsineum abundance	Gastric cancer	MR Egger	6	0.506077	0.777161	0.394792	1.52987	gut microbiota (Finns)
Clostridium S felsineum abundance	Gastric cancer	Weighted median	6	0.114317	0.694406	0.44159	1.09196	gut microbiota (Finns)
Clostridium S felsineum abundance	Gastric cancer	Weighted mode	6	0.200097	0.696004	0.430075	1.12637	gut microbiota (Finns)
Eisenbergiella sp900066775 abundance	Gastric cancer	Inverse variance weighted	18	0.0232221	0.862575	0.7592	0.980027	gut microbiota (Finns)
Eisenbergiella sp900066775 abundance	Gastric cancer	MR Egger	18	0.422004	0.880822	0.651344	1.19115	gut microbiota (Finns)
Eisenbergiella sp900066775 abundance	Gastric cancer	Weighted median	18	0.185525	0.879833	0.727927	1.06344	gut microbiota (Finns)
Eisenbergiella sp900066775 abundance	Gastric cancer	Weighted mode	18	0.255807	0.88613	0.724424	1.08393	gut microbiota (Finns)
Faecalibacterium sp002160895 abundance	Gastric cancer	Inverse variance weighted	21	0.0197212	1.39265	1.05421	1.83974	gut microbiota (Finns)
Faecalibacterium sp002160895 abundance	Gastric cancer	MR Egger	21	0.334525	1.48077	0.680804	3.2207	gut microbiota (Finns)
Faecalibacterium sp002160895 abundance	Gastric cancer	Weighted median	21	0.118895	1.35506	0.924919	1.98524	gut microbiota (Finns)
Faecalibacterium sp002160895 abundance	Gastric cancer	Weighted mode	21	0.155244	1.33691	0.909421	1.96534	gut microbiota (Finns)
Haloplasmatales abundance	Gastric cancer	Inverse variance weighted	25	0.0388731	0.85536	0.737504	0.99205	gut microbiota (Finns)
Haloplasmatales abundance	Gastric cancer	MR Egger	25	0.288396	0.775273	0.489876	1.22694	gut microbiota (Finns)
Haloplasmatales abundance	Gastric cancer	Weighted median	25	0.220704	0.878837	0.714722	1.08064	gut microbiota (Finns)
Haloplasmatales abundance	Gastric cancer	Weighted mode	25	0.439617	0.90406	0.703001	1.16262	gut microbiota (Finns)
Leuconostoc mesenteroides abundance	Gastric cancer	Inverse variance weighted	16	0.0200739	1.20897	1.03024	1.41872	gut microbiota (Finns)
Leuconostoc mesenteroides abundance	Gastric cancer	MR Egger	16	0.0616898	1.45148	1.01311	2.07951	gut microbiota (Finns)
Leuconostoc mesenteroides abundance	Gastric cancer	Weighted median	16	0.0146205	1.31805	1.05599	1.64515	gut microbiota (Finns)
Leuconostoc mesenteroides abundance	Gastric cancer	Weighted mode	16	0.0257114	1.30283	1.05665	1.60638	gut microbiota (Finns)
Odoribacter laneus abundance	Gastric cancer	Inverse variance weighted	25	0.031475	0.851498	0.735473	0.985826	gut microbiota (Finns)
Odoribacter laneus abundance	Gastric cancer	MR Egger	25	0.358978	0.838572	0.580015	1.21239	gut microbiota (Finns)
Odoribacter laneus abundance	Gastric cancer	Weighted median	25	0.151526	0.859348	0.698556	1.05715	gut microbiota (Finns)
Odoribacter laneus abundance	Gastric cancer	Weighted mode	25	0.1748	0.845099	0.667509	1.06994	gut microbiota (Finns)
Prevotella bivia abundance	Gastric cancer	Inverse variance weighted	13	0.0233837	0.845147	0.730739	0.977467	gut microbiota (Finns)
Prevotella bivia abundance	Gastric cancer	MR Egger	13	0.299551	0.833415	0.600332	1.157	gut microbiota (Finns)
Prevotella bivia abundance	Gastric cancer	Weighted median	13	0.710789	0.96038	0.775603	1.18918	gut microbiota (Finns)
Prevotella bivia abundance	Gastric cancer	Weighted mode	13	0.274467	0.882719	0.71301	1.09282	gut microbiota (Finns)
Prevotellamassilia sp000437675 abundance	Gastric cancer	Inverse variance weighted	18	0.0413263	0.865764	0.753809	0.994347	gut microbiota (Finns)
Prevotellamassilia sp000437675 abundance	Gastric cancer	MR Egger	18	0.768503	0.941133	0.63263	1.40008	gut microbiota (Finns)
Prevotellamassilia sp000437675 abundance	Gastric cancer	Weighted median	18	0.126459	0.861301	0.711194	1.04309	gut microbiota (Finns)
Prevotellamassilia sp000437675 abundance	Gastric cancer	Weighted mode	18	0.18213	0.849161	0.674437	1.06915	gut microbiota (Finns)
Provencibacterium massiliense abundance	Gastric cancer	Inverse variance weighted	21	0.0229786	1.24869	1.03112	1.51215	gut microbiota (Finns)
Provencibacterium massiliense abundance	Gastric cancer	MR Egger	21	0.907207	1.04637	0.493211	2.21994	gut microbiota (Finns)
Provencibacterium massiliense abundance	Gastric cancer	Weighted median	21	0.314936	1.14685	0.877898	1.4982	gut microbiota (Finns)
Provencibacterium massiliense abundance	Gastric cancer	Weighted mode	21	0.478313	1.1194	0.824351	1.52004	gut microbiota (Finns)
Psychroserpens abundance	Gastric cancer	Inverse variance weighted	18	0.022656	0.780864	0.63124	0.965953	gut microbiota (Finns)
Psychroserpens abundance	Gastric cancer	MR Egger	18	0.316807	0.765866	0.461764	1.27024	gut microbiota (Finns)
Psychroserpens abundance	Gastric cancer	Weighted median	18	0.384161	0.870377	0.636672	1.18987	gut microbiota (Finns)
Psychroserpens abundance	Gastric cancer	Weighted mode	18	0.42379	0.883986	0.658224	1.18718	gut microbiota (Finns)
Ruminococcus abundance	Gastric cancer	Inverse variance weighted	16	0.0257572	0.582418	0.362143	0.936675	gut microbiota (Finns)
Ruminococcus abundance	Gastric cancer	MR Egger	16	0.145097	0.312276	0.0712082	1.36946	gut microbiota (Finns)
Ruminococcus abundance	Gastric cancer	Weighted median	16	0.0149066	0.473596	0.259475	0.86441	gut microbiota (Finns)
Ruminococcus abundance	Gastric cancer	Weighted mode	16	0.0555633	0.48513	0.24501	0.960576	gut microbiota (Finns)
Staphylococcus A fleurettii abundance	Gastric cancer	Inverse variance weighted	20	0.0271908	1.14524	1.01539	1.2917	gut microbiota (Finns)
Staphylococcus A fleurettii abundance	Gastric cancer	MR Egger	20	0.419539	1.12079	0.855125	1.46899	gut microbiota (Finns)
Staphylococcus A fleurettii abundance	Gastric cancer	Weighted median	20	0.0510187	1.19229	0.999218	1.42267	gut microbiota (Finns)
Staphylococcus A fleurettii abundance	Gastric cancer	Weighted mode	20	0.0734699	1.18982	0.994017	1.4242	gut microbiota (Finns)
Succiniclasticum abundance	Gastric cancer	Inverse variance weighted	52	0.00671156	0.848573	0.75358	0.95554	gut microbiota (Finns)
Succiniclasticum abundance	Gastric cancer	MR Egger	52	0.410949	0.898524	0.697723	1.15711	gut microbiota (Finns)
Succiniclasticum abundance	Gastric cancer	Weighted median	52	0.0233846	0.824813	0.698298	0.974249	gut microbiota (Finns)
Succiniclasticum abundance	Gastric cancer	Weighted mode	52	0.0421626	0.852224	0.733243	0.990511	gut microbiota (Finns)
UBA3282 sp002493835 abundance	Gastric cancer	Inverse variance weighted	13	0.0378763	0.674097	0.464547	0.978171	gut microbiota (Finns)
UBA3282 sp002493835 abundance	Gastric cancer	MR Egger	13	0.151158	0.416024	0.136527	1.2677	gut microbiota (Finns)
UBA3282 sp002493835 abundance	Gastric cancer	Weighted median	13	0.220922	0.685655	0.374695	1.25468	gut microbiota (Finns)
UBA3282 sp002493835 abundance	Gastric cancer	Weighted mode	13	0.241688	0.654468	0.333341	1.28496	gut microbiota (Finns)
UBA7177 abundance	Gastric cancer	Inverse variance weighted	21	0.0176478	0.749929	0.591274	0.951156	gut microbiota (Finns)
UBA7177 abundance	Gastric cancer	MR Egger	21	0.289169	0.75332	0.452742	1.25345	gut microbiota (Finns)
UBA7177 abundance	Gastric cancer	Weighted median	21	0.238127	0.80037	0.552856	1.1587	gut microbiota (Finns)
UBA7177 abundance	Gastric cancer	Weighted mode	21	0.219584	0.805317	0.57616	1.12562	gut microbiota (Finns)
UBA8904 abundance	Gastric cancer	Inverse variance weighted	21	0.0206036	0.51425	0.292858	0.903007	gut microbiota (Finns)
UBA8904 abundance	Gastric cancer	MR Egger	21	0.00938497	0.148711	0.0408322	0.541606	gut microbiota (Finns)
UBA8904 abundance	Gastric cancer	Weighted median	21	0.0064974	0.370389	0.181141	0.757355	gut microbiota (Finns)
UBA8904 abundance	Gastric cancer	Weighted mode	21	0.026288	0.370373	0.164535	0.833722	gut microbiota (Finns)

## Sheet: Table S9
Supplementary table 9: Positive results (p<0.05) from mendelian randomization analysis on the association of blood-based biomarkers with gastric cancer risk
exposure	outcome	method	nsnp	pval	or	or_lci95	or_uci95	group
1-(1-enyl-stearoyl)-2-oleoyl-GPE (p-18:0/18:1) levels	Gastric cancer	Inverse variance weighted	21	0.0338038	1.12475	1.00904	1.25374	plasma metabolites
1-(1-enyl-stearoyl)-2-oleoyl-GPE (p-18:0/18:1) levels	Gastric cancer	MR Egger	21	0.0168995	1.33902	1.07619	1.66604	plasma metabolites
1-(1-enyl-stearoyl)-2-oleoyl-GPE (p-18:0/18:1) levels	Gastric cancer	Weighted median	21	0.152801	1.12644	0.9568	1.32615	plasma metabolites
1-(1-enyl-stearoyl)-2-oleoyl-GPE (p-18:0/18:1) levels	Gastric cancer	Weighted mode	21	0.117237	1.16208	0.970812	1.39104	plasma metabolites
1-dihomo-linolenylglycerol (20:3) levels	Gastric cancer	Inverse variance weighted	24	0.0232122	1.1582	1.02025	1.3148	plasma metabolites
1-dihomo-linolenylglycerol (20:3) levels	Gastric cancer	MR Egger	24	0.223677	1.29351	0.864592	1.93521	plasma metabolites
1-dihomo-linolenylglycerol (20:3) levels	Gastric cancer	Weighted median	24	0.578566	1.04628	0.891906	1.22738	plasma metabolites
1-dihomo-linolenylglycerol (20:3) levels	Gastric cancer	Weighted mode	24	0.28378	1.09416	0.931725	1.28491	plasma metabolites
1-oleoyl-2-docosahexaenoyl-GPC (18:1/22:6) levels	Gastric cancer	Inverse variance weighted	36	0.0304649	0.918468	0.850373	0.992015	plasma metabolites
1-oleoyl-2-docosahexaenoyl-GPC (18:1/22:6) levels	Gastric cancer	MR Egger	36	0.162907	0.850186	0.680224	1.06262	plasma metabolites
1-oleoyl-2-docosahexaenoyl-GPC (18:1/22:6) levels	Gastric cancer	Weighted median	36	0.0926148	0.909083	0.813502	1.01589	plasma metabolites
1-oleoyl-2-docosahexaenoyl-GPC (18:1/22:6) levels	Gastric cancer	Weighted mode	36	0.115037	0.891178	0.77497	1.02481	plasma metabolites
1-palmitoleoyl-2-linolenoyl-GPC (16:1/18:3) levels	Gastric cancer	Inverse variance weighted	30	0.0370487	1.09128	1.00526	1.18467	plasma metabolites
1-palmitoleoyl-2-linolenoyl-GPC (16:1/18:3) levels	Gastric cancer	MR Egger	30	0.755777	1.03154	0.849817	1.25213	plasma metabolites
1-palmitoleoyl-2-linolenoyl-GPC (16:1/18:3) levels	Gastric cancer	Weighted median	30	0.230791	1.06757	0.959291	1.18807	plasma metabolites
1-palmitoleoyl-2-linolenoyl-GPC (16:1/18:3) levels	Gastric cancer	Weighted mode	30	0.258238	1.05892	0.960743	1.16712	plasma metabolites
1-stearoyl-2-arachidonoyl-GPE (18:0/20:4) levels	Gastric cancer	Inverse variance weighted	59	0.0459547	0.961499	0.925131	0.999296	plasma metabolites
1-stearoyl-2-arachidonoyl-GPE (18:0/20:4) levels	Gastric cancer	MR Egger	59	0.54407	0.976749	0.905676	1.0534	plasma metabolites
1-stearoyl-2-arachidonoyl-GPE (18:0/20:4) levels	Gastric cancer	Weighted median	59	0.161107	0.959277	0.905087	1.01671	plasma metabolites
1-stearoyl-2-arachidonoyl-GPE (18:0/20:4) levels	Gastric cancer	Weighted mode	59	0.18443	0.965944	0.918319	1.01604	plasma metabolites
2'-o-methylcytidine levels	Gastric cancer	Inverse variance weighted	58	0.0227294	1.04456	1.0061	1.08449	plasma metabolites
2'-o-methylcytidine levels	Gastric cancer	MR Egger	58	0.0116266	1.08576	1.02068	1.155	plasma metabolites
2'-o-methylcytidine levels	Gastric cancer	Weighted median	58	0.0343063	1.06013	1.00433	1.11903	plasma metabolites
2'-o-methylcytidine levels	Gastric cancer	Weighted mode	58	0.0618099	1.04802	0.998651	1.09982	plasma metabolites
2'-o-methyluridine levels	Gastric cancer	Inverse variance weighted	58	0.00254241	1.05477	1.01887	1.09194	plasma metabolites
2'-o-methyluridine levels	Gastric cancer	MR Egger	58	0.159206	1.04395	0.984053	1.10749	plasma metabolites
2'-o-methyluridine levels	Gastric cancer	Weighted median	58	0.0349	1.05851	1.00404	1.11593	plasma metabolites
2'-o-methyluridine levels	Gastric cancer	Weighted mode	58	0.0236136	1.05374	1.00827	1.10127	plasma metabolites
2-hydroxy-4-(methylthio)butanoic acid levels	Gastric cancer	Inverse variance weighted	60	0.0378783	1.04097	1.00225	1.08118	plasma metabolites
2-hydroxy-4-(methylthio)butanoic acid levels	Gastric cancer	MR Egger	60	0.152918	1.04904	0.983228	1.11925	plasma metabolites
2-hydroxy-4-(methylthio)butanoic acid levels	Gastric cancer	Weighted median	60	0.363851	1.02954	0.966834	1.09632	plasma metabolites
2-hydroxy-4-(methylthio)butanoic acid levels	Gastric cancer	Weighted mode	60	0.0498268	1.0508	1.00105	1.10301	plasma metabolites
2-linoleoylglycerol (18:2) levels	Gastric cancer	Inverse variance weighted	24	0.00130006	1.16721	1.06224	1.28254	plasma metabolites
2-linoleoylglycerol (18:2) levels	Gastric cancer	MR Egger	24	0.529065	1.08785	0.840426	1.40811	plasma metabolites
2-linoleoylglycerol (18:2) levels	Gastric cancer	Weighted median	24	0.180793	1.10277	0.955574	1.27264	plasma metabolites
2-linoleoylglycerol (18:2) levels	Gastric cancer	Weighted mode	24	0.228463	1.08139	0.955325	1.22409	plasma metabolites
3-hydroxydecanoate levels	Gastric cancer	Inverse variance weighted	21	0.0150531	0.878287	0.791034	0.975164	plasma metabolites
3-hydroxydecanoate levels	Gastric cancer	MR Egger	21	0.327333	0.880056	0.686019	1.12898	plasma metabolites
3-hydroxydecanoate levels	Gastric cancer	Weighted median	21	0.201579	0.909413	0.786083	1.05209	plasma metabolites
3-hydroxydecanoate levels	Gastric cancer	Weighted mode	21	0.242898	0.909907	0.780209	1.06117	plasma metabolites
3-methoxytyrosine levels	Gastric cancer	Inverse variance weighted	31	0.0443785	0.914972	0.839045	0.997771	plasma metabolites
3-methoxytyrosine levels	Gastric cancer	MR Egger	31	0.15888	0.818362	0.623665	1.07384	plasma metabolites
3-methoxytyrosine levels	Gastric cancer	Weighted median	31	0.491713	0.955512	0.839262	1.08786	plasma metabolites
3-methoxytyrosine levels	Gastric cancer	Weighted mode	31	0.761306	0.975271	0.830989	1.1446	plasma metabolites
4-hydroxyphenylpyruvate levels	Gastric cancer	Inverse variance weighted	24	0.0152499	1.1643	1.02967	1.31652	plasma metabolites
4-hydroxyphenylpyruvate levels	Gastric cancer	MR Egger	24	0.541569	1.11181	0.795307	1.55427	plasma metabolites
4-hydroxyphenylpyruvate levels	Gastric cancer	Weighted median	24	0.0261162	1.22634	1.02456	1.46786	plasma metabolites
4-hydroxyphenylpyruvate levels	Gastric cancer	Weighted mode	24	0.0280019	1.26528	1.03942	1.54021	plasma metabolites
4-methoxyphenol sulfate levels	Gastric cancer	Inverse variance weighted	20	0.0285311	1.11169	1.01118	1.2222	plasma metabolites
4-methoxyphenol sulfate levels	Gastric cancer	MR Egger	20	0.811453	1.02568	0.835307	1.25945	plasma metabolites
4-methoxyphenol sulfate levels	Gastric cancer	Weighted median	20	0.274998	1.07791	0.942068	1.23333	plasma metabolites
4-methoxyphenol sulfate levels	Gastric cancer	Weighted mode	20	0.266765	1.07362	0.950607	1.21256	plasma metabolites
5-acetylamino-6-formylamino-3-methyluracil levels	Gastric cancer	Inverse variance weighted	61	0.0180846	0.967643	0.94161	0.994396	plasma metabolites
5-acetylamino-6-formylamino-3-methyluracil levels	Gastric cancer	MR Egger	61	0.02066	0.945693	0.903159	0.990231	plasma metabolites
5-acetylamino-6-formylamino-3-methyluracil levels	Gastric cancer	Weighted median	61	0.0708365	0.964903	0.928217	1.00304	plasma metabolites
5-acetylamino-6-formylamino-3-methyluracil levels	Gastric cancer	Weighted mode	61	0.0628297	0.967219	0.934455	1.00113	plasma metabolites
5-methyluridine (ribothymidine) levels	Gastric cancer	Inverse variance weighted	53	0.00409219	1.0727	1.02252	1.12534	plasma metabolites
5-methyluridine (ribothymidine) levels	Gastric cancer	MR Egger	53	0.0170375	1.11756	1.02309	1.22075	plasma metabolites
5-methyluridine (ribothymidine) levels	Gastric cancer	Weighted median	53	0.0151463	1.09072	1.0169	1.1699	plasma metabolites
5-methyluridine (ribothymidine) levels	Gastric cancer	Weighted mode	53	0.00844006	1.09477	1.02606	1.16807	plasma metabolites
5alpha-androstan-3alpha,17alpha-diol monosulfate levels	Gastric cancer	Inverse variance weighted	42	0.037558	1.04708	1.00265	1.09348	plasma metabolites
5alpha-androstan-3alpha,17alpha-diol monosulfate levels	Gastric cancer	MR Egger	42	0.33569	1.0337	0.967034	1.10496	plasma metabolites
5alpha-androstan-3alpha,17alpha-diol monosulfate levels	Gastric cancer	Weighted median	42	0.134187	1.05456	0.983739	1.13049	plasma metabolites
5alpha-androstan-3alpha,17alpha-diol monosulfate levels	Gastric cancer	Weighted mode	42	0.0827802	1.05081	0.994947	1.10981	plasma metabolites
7-alpha-hydroxy-3-oxo-4-cholestenoate (7-hoca) levels	Gastric cancer	Inverse variance weighted	29	0.0348376	1.08278	1.00568	1.1658	plasma metabolites
7-alpha-hydroxy-3-oxo-4-cholestenoate (7-hoca) levels	Gastric cancer	MR Egger	29	0.808878	1.02386	0.847365	1.23711	plasma metabolites
7-alpha-hydroxy-3-oxo-4-cholestenoate (7-hoca) levels	Gastric cancer	Weighted median	29	0.05467	1.10778	0.997951	1.22971	plasma metabolites
7-alpha-hydroxy-3-oxo-4-cholestenoate (7-hoca) levels	Gastric cancer	Weighted mode	29	0.0751482	1.11345	0.993526	1.24784	plasma metabolites
Alanine to asparagine ratio	Gastric cancer	Inverse variance weighted	49	0.0394613	0.950645	0.905935	0.997561	plasma metabolites
Alanine to asparagine ratio	Gastric cancer	MR Egger	49	0.124237	0.934895	0.859313	1.01712	plasma metabolites
Alanine to asparagine ratio	Gastric cancer	Weighted median	49	0.0358269	0.922477	0.85552	0.994675	plasma metabolites
Alanine to asparagine ratio	Gastric cancer	Weighted mode	49	0.0628364	0.939746	0.881527	1.00181	plasma metabolites
Alpha-ketoglutarate to succinate ratio	Gastric cancer	Inverse variance weighted	20	0.00326253	0.780005	0.66101	0.920422	plasma metabolites
Alpha-ketoglutarate to succinate ratio	Gastric cancer	MR Egger	20	0.338002	0.835416	0.583977	1.19512	plasma metabolites
Alpha-ketoglutarate to succinate ratio	Gastric cancer	Weighted median	20	0.00742271	0.740604	0.594444	0.922701	plasma metabolites
Alpha-ketoglutarate to succinate ratio	Gastric cancer	Weighted mode	20	0.0569118	0.772481	0.601851	0.991485	plasma metabolites
Aspartate to asparagine ratio	Gastric cancer	Inverse variance weighted	24	0.018746	0.909308	0.840005	0.984328	plasma metabolites
Aspartate to asparagine ratio	Gastric cancer	MR Egger	24	0.0577202	0.859724	0.741493	0.996805	plasma metabolites
Aspartate to asparagine ratio	Gastric cancer	Weighted median	24	0.285695	0.943535	0.848042	1.04978	plasma metabolites
Aspartate to asparagine ratio	Gastric cancer	Weighted mode	24	0.258953	0.948505	0.867281	1.03734	plasma metabolites
Benzoate levels	Gastric cancer	Inverse variance weighted	18	0.043509	1.10564	1.00293	1.21887	plasma metabolites
Benzoate levels	Gastric cancer	MR Egger	18	0.091733	1.177	0.985032	1.40638	plasma metabolites
Benzoate levels	Gastric cancer	Weighted median	18	0.0689478	1.14732	0.989385	1.33046	plasma metabolites
Benzoate levels	Gastric cancer	Weighted mode	18	0.136928	1.10541	0.974715	1.25363	plasma metabolites
Bilirubin degradation product, C17H18N2O4 (1) levels	Gastric cancer	Inverse variance weighted	61	0.0266294	0.945458	0.899719	0.993521	plasma metabolites
Bilirubin degradation product, C17H18N2O4 (1) levels	Gastric cancer	MR Egger	61	0.637503	0.979784	0.900379	1.06619	plasma metabolites
Bilirubin degradation product, C17H18N2O4 (1) levels	Gastric cancer	Weighted median	61	0.248983	0.957067	0.888263	1.0312	plasma metabolites
Bilirubin degradation product, C17H18N2O4 (1) levels	Gastric cancer	Weighted mode	61	0.163612	0.95238	0.889941	1.0192	plasma metabolites
Carotene diol (1) levels	Gastric cancer	Inverse variance weighted	43	0.0319841	0.913815	0.841562	0.992272	plasma metabolites
Carotene diol (1) levels	Gastric cancer	MR Egger	43	0.0804221	0.828976	0.675267	1.01767	plasma metabolites
Carotene diol (1) levels	Gastric cancer	Weighted median	43	0.511735	0.964509	0.865818	1.07445	plasma metabolites
Carotene diol (1) levels	Gastric cancer	Weighted mode	43	0.10526	0.914622	0.822919	1.01654	plasma metabolites
Cis-4-decenoate (10:1n6) levels	Gastric cancer	Inverse variance weighted	56	0.0283987	0.944585	0.897635	0.99399	plasma metabolites
Cis-4-decenoate (10:1n6) levels	Gastric cancer	MR Egger	56	0.749721	0.984488	0.894761	1.08321	plasma metabolites
Cis-4-decenoate (10:1n6) levels	Gastric cancer	Weighted median	56	0.306777	0.962995	0.895816	1.03521	plasma metabolites
Cis-4-decenoate (10:1n6) levels	Gastric cancer	Weighted mode	56	0.0306954	0.934284	0.879818	0.992121	plasma metabolites
Cortisol levels (plasma)	Gastric cancer	Inverse variance weighted	22	0.00146988	0.851273	0.770858	0.940077	plasma metabolites
Cortisol levels (plasma)	Gastric cancer	MR Egger	22	0.071608	0.747768	0.554264	1.00883	plasma metabolites
Cortisol levels (plasma)	Gastric cancer	Weighted median	22	0.0449667	0.862396	0.746201	0.996685	plasma metabolites
Cortisol levels (plasma)	Gastric cancer	Weighted mode	22	0.0355957	0.841095	0.7232	0.978209	plasma metabolites
Flavin adenine dinucleotide (FAD) levels	Gastric cancer	Inverse variance weighted	34	0.000585348	0.8886	0.830742	0.950487	plasma metabolites
Flavin adenine dinucleotide (FAD) levels	Gastric cancer	MR Egger	34	0.0726423	0.860839	0.734865	1.00841	plasma metabolites
Flavin adenine dinucleotide (FAD) levels	Gastric cancer	Weighted median	34	0.0125177	0.892707	0.816623	0.97588	plasma metabolites
Flavin adenine dinucleotide (FAD) levels	Gastric cancer	Weighted mode	34	0.00918954	0.886574	0.814113	0.965484	plasma metabolites
Glucuronate levels	Gastric cancer	Inverse variance weighted	17	0.0148449	0.847091	0.741218	0.968086	plasma metabolites
Glucuronate levels	Gastric cancer	MR Egger	17	0.203601	0.803157	0.58135	1.10959	plasma metabolites
Glucuronate levels	Gastric cancer	Weighted median	17	0.0390827	0.821599	0.681699	0.990209	plasma metabolites
Glucuronate levels	Gastric cancer	Weighted mode	17	0.0387275	0.828722	0.703711	0.97594	plasma metabolites
Glutamate levels	Gastric cancer	Inverse variance weighted	22	0.00186565	0.845156	0.760157	0.93966	plasma metabolites
Glutamate levels	Gastric cancer	MR Egger	22	0.63827	0.908824	0.613773	1.34571	plasma metabolites
Glutamate levels	Gastric cancer	Weighted median	22	0.0225741	0.843982	0.729493	0.976439	plasma metabolites
Glutamate levels	Gastric cancer	Weighted mode	22	0.0612286	0.850504	0.724409	0.998548	plasma metabolites
Glycosyl-N-palmitoyl-sphingosine (d18:1/16:0) levels	Gastric cancer	Inverse variance weighted	41	0.020824	1.07923	1.01165	1.15133	plasma metabolites
Glycosyl-N-palmitoyl-sphingosine (d18:1/16:0) levels	Gastric cancer	MR Egger	41	0.16741	1.11089	0.959489	1.28618	plasma metabolites
Glycosyl-N-palmitoyl-sphingosine (d18:1/16:0) levels	Gastric cancer	Weighted median	41	0.00872583	1.12431	1.03005	1.22721	plasma metabolites
Glycosyl-N-palmitoyl-sphingosine (d18:1/16:0) levels	Gastric cancer	Weighted mode	41	0.02785	1.09917	1.01345	1.19213	plasma metabolites
Histidine to asparagine ratio	Gastric cancer	Inverse variance weighted	38	0.0144089	0.928424	0.874804	0.98533	plasma metabolites
Histidine to asparagine ratio	Gastric cancer	MR Egger	38	0.102771	0.927787	0.849841	1.01288	plasma metabolites
Histidine to asparagine ratio	Gastric cancer	Weighted median	38	0.0387162	0.918562	0.847481	0.995605	plasma metabolites
Histidine to asparagine ratio	Gastric cancer	Weighted mode	38	0.0377155	0.92863	0.868158	0.993314	plasma metabolites
Hydroxy-cmpf levels	Gastric cancer	Inverse variance weighted	22	0.0390867	1.10462	1.00499	1.21412	plasma metabolites
Hydroxy-cmpf levels	Gastric cancer	MR Egger	22	0.974745	1.00382	0.794906	1.26765	plasma metabolites
Hydroxy-cmpf levels	Gastric cancer	Weighted median	22	0.263594	1.08782	0.938563	1.26082	plasma metabolites
Hydroxy-cmpf levels	Gastric cancer	Weighted mode	22	0.355319	1.07395	0.92626	1.24519	plasma metabolites
Isoleucine to phosphate ratio	Gastric cancer	Inverse variance weighted	30	0.0190649	1.12124	1.01893	1.23382	plasma metabolites
Isoleucine to phosphate ratio	Gastric cancer	MR Egger	30	0.212443	1.17808	0.915896	1.51532	plasma metabolites
Isoleucine to phosphate ratio	Gastric cancer	Weighted median	30	0.0849323	1.13075	0.98322	1.30042	plasma metabolites
Isoleucine to phosphate ratio	Gastric cancer	Weighted mode	30	0.126218	1.115	0.973702	1.2768	plasma metabolites
Leucine to phosphate ratio	Gastric cancer	Inverse variance weighted	29	0.0207073	1.13139	1.01903	1.25615	plasma metabolites
Leucine to phosphate ratio	Gastric cancer	MR Egger	29	0.295191	1.12664	0.905116	1.40239	plasma metabolites
Leucine to phosphate ratio	Gastric cancer	Weighted median	29	0.183566	1.11054	0.951535	1.2961	plasma metabolites
Leucine to phosphate ratio	Gastric cancer	Weighted mode	29	0.236112	1.10186	0.941737	1.28922	plasma metabolites
Nicotinamide levels	Gastric cancer	Inverse variance weighted	25	0.00551533	1.14824	1.04144	1.26598	plasma metabolites
Nicotinamide levels	Gastric cancer	MR Egger	25	0.406827	1.12365	0.857414	1.47254	plasma metabolites
Nicotinamide levels	Gastric cancer	Weighted median	25	0.152718	1.11848	0.95935	1.304	plasma metabolites
Nicotinamide levels	Gastric cancer	Weighted mode	25	0.0696666	1.1346	0.995944	1.29255	plasma metabolites
Oleoyl ethanolamide levels	Gastric cancer	Inverse variance weighted	44	0.0373877	1.09177	1.00514	1.18588	plasma metabolites
Oleoyl ethanolamide levels	Gastric cancer	MR Egger	44	0.776326	1.0243	0.868847	1.20758	plasma metabolites
Oleoyl ethanolamide levels	Gastric cancer	Weighted median	44	0.173958	1.09501	0.960711	1.24808	plasma metabolites
Oleoyl ethanolamide levels	Gastric cancer	Weighted mode	44	0.235214	1.07476	0.95573	1.20861	plasma metabolites
Paraxanthine to 5-acetylamino-6-formylamino-3-methyluracil ratio	Gastric cancer	Inverse variance weighted	80	0.0074132	1.03091	1.00819	1.05413	plasma metabolites
Paraxanthine to 5-acetylamino-6-formylamino-3-methyluracil ratio	Gastric cancer	MR Egger	80	0.038056	1.03932	1.00275	1.07722	plasma metabolites
Paraxanthine to 5-acetylamino-6-formylamino-3-methyluracil ratio	Gastric cancer	Weighted median	80	0.184514	1.02204	0.989653	1.05549	plasma metabolites
Paraxanthine to 5-acetylamino-6-formylamino-3-methyluracil ratio	Gastric cancer	Weighted mode	80	0.0368696	1.02911	1.00221	1.05674	plasma metabolites
Prolylglycine levels	Gastric cancer	Inverse variance weighted	32	0.0371887	1.07799	1.00447	1.1569	plasma metabolites
Prolylglycine levels	Gastric cancer	MR Egger	32	0.444822	1.05838	0.916779	1.22185	plasma metabolites
Prolylglycine levels	Gastric cancer	Weighted median	32	0.0708377	1.09502	0.992317	1.20836	plasma metabolites
Prolylglycine levels	Gastric cancer	Weighted mode	32	0.0503033	1.09902	1.00356	1.20356	plasma metabolites
Pyridoxal levels	Gastric cancer	Inverse variance weighted	44	0.0479867	0.931236	0.867747	0.99937	plasma metabolites
Pyridoxal levels	Gastric cancer	MR Egger	44	0.0509915	0.874616	0.767458	0.996737	plasma metabolites
Pyridoxal levels	Gastric cancer	Weighted median	44	0.192113	0.937323	0.850449	1.03307	plasma metabolites
Pyridoxal levels	Gastric cancer	Weighted mode	44	0.0388493	0.911586	0.837185	0.9926	plasma metabolites
S-adenosylhomocysteine (SAH) to 5-methyluridine (ribothymidine) ratio	Gastric cancer	Inverse variance weighted	31	0.0271475	0.905085	0.828452	0.988806	plasma metabolites
S-adenosylhomocysteine (SAH) to 5-methyluridine (ribothymidine) ratio	Gastric cancer	MR Egger	31	0.803902	0.970802	0.769965	1.22403	plasma metabolites
S-adenosylhomocysteine (SAH) to 5-methyluridine (ribothymidine) ratio	Gastric cancer	Weighted median	31	0.0508229	0.889098	0.790162	1.00042	plasma metabolites
S-adenosylhomocysteine (SAH) to 5-methyluridine (ribothymidine) ratio	Gastric cancer	Weighted mode	31	0.0964465	0.897326	0.792893	1.01551	plasma metabolites
Spermidine to (N(1) + N(8))-acetylspermidine ratio	Gastric cancer	Inverse variance weighted	29	0.0326663	1.11526	1.00904	1.23266	plasma metabolites
Spermidine to (N(1) + N(8))-acetylspermidine ratio	Gastric cancer	MR Egger	29	0.0628495	1.40766	0.996539	1.9884	plasma metabolites
Spermidine to (N(1) + N(8))-acetylspermidine ratio	Gastric cancer	Weighted median	29	0.0608902	1.1511	0.993586	1.33359	plasma metabolites
Spermidine to (N(1) + N(8))-acetylspermidine ratio	Gastric cancer	Weighted mode	29	0.118524	1.17041	0.96642	1.41746	plasma metabolites
Sphingomyelin (d18:1/25:0, d19:0/24:1, d20:1/23:0, d19:1/24:0) levels	Gastric cancer	Inverse variance weighted	47	0.0007188	1.08554	1.03512	1.13842	plasma metabolites
Sphingomyelin (d18:1/25:0, d19:0/24:1, d20:1/23:0, d19:1/24:0) levels	Gastric cancer	MR Egger	47	0.00622859	1.12175	1.03711	1.2133	plasma metabolites
Sphingomyelin (d18:1/25:0, d19:0/24:1, d20:1/23:0, d19:1/24:0) levels	Gastric cancer	Weighted median	47	0.0152137	1.08198	1.01528	1.15306	plasma metabolites
Sphingomyelin (d18:1/25:0, d19:0/24:1, d20:1/23:0, d19:1/24:0) levels	Gastric cancer	Weighted mode	47	0.00532305	1.09215	1.02952	1.15859	plasma metabolites
Trans-urocanate levels	Gastric cancer	Inverse variance weighted	31	0.00282625	1.10894	1.03617	1.18683	plasma metabolites
Trans-urocanate levels	Gastric cancer	MR Egger	31	0.0299278	1.18916	1.02483	1.37983	plasma metabolites
Trans-urocanate levels	Gastric cancer	Weighted median	31	0.000468361	1.17427	1.07319	1.28486	plasma metabolites
Trans-urocanate levels	Gastric cancer	Weighted mode	31	0.00718655	1.14574	1.04458	1.2567	plasma metabolites
tryptophan to tyrosine ratio	Gastric cancer	Inverse variance weighted	32	0.0102183	0.870924	0.783749	0.967795	plasma metabolites
tryptophan to tyrosine ratio	Gastric cancer	MR Egger	32	0.379499	0.883764	0.673627	1.15945	plasma metabolites
tryptophan to tyrosine ratio	Gastric cancer	Weighted median	32	0.0509703	0.848311	0.719129	1.0007	plasma metabolites
tryptophan to tyrosine ratio	Gastric cancer	Weighted mode	32	0.0902039	0.84445	0.698692	1.02062	plasma metabolites
X-11315 levels	Gastric cancer	Inverse variance weighted	36	0.0178058	1.08975	1.01497	1.17005	plasma metabolites
X-11315 levels	Gastric cancer	MR Egger	36	0.0966421	1.11098	0.984633	1.25354	plasma metabolites
X-11315 levels	Gastric cancer	Weighted median	36	0.0424236	1.09486	1.0031	1.19501	plasma metabolites
X-11315 levels	Gastric cancer	Weighted mode	36	0.03835	1.0978	1.00837	1.19516	plasma metabolites
X-12100 levels	Gastric cancer	Inverse variance weighted	30	0.0164474	1.14243	1.02466	1.27373	plasma metabolites
X-12100 levels	Gastric cancer	MR Egger	30	0.355588	1.20386	0.817427	1.77297	plasma metabolites
X-12100 levels	Gastric cancer	Weighted median	30	0.105639	1.1295	0.974599	1.30901	plasma metabolites
X-12100 levels	Gastric cancer	Weighted mode	30	0.0777157	1.15578	0.989676	1.34975	plasma metabolites
X-12544 levels	Gastric cancer	Inverse variance weighted	24	0.0283208	1.11461	1.01159	1.22813	plasma metabolites
X-12544 levels	Gastric cancer	MR Egger	24	0.0435447	1.26829	1.02037	1.57645	plasma metabolites
X-12544 levels	Gastric cancer	Weighted median	24	0.0398126	1.15535	1.00674	1.32588	plasma metabolites
X-12544 levels	Gastric cancer	Weighted mode	24	0.0596407	1.17156	1.0017	1.37021	plasma metabolites
X-12798 levels	Gastric cancer	Inverse variance weighted	83	0.0267715	0.962121	0.929798	0.995567	plasma metabolites
X-12798 levels	Gastric cancer	MR Egger	83	0.116498	0.955958	0.904219	1.01066	plasma metabolites
X-12798 levels	Gastric cancer	Weighted median	83	0.236269	0.970535	0.923668	1.01978	plasma metabolites
X-12798 levels	Gastric cancer	Weighted mode	83	0.0774475	0.966607	0.931283	1.00327	plasma metabolites
X-12906 levels	Gastric cancer	Inverse variance weighted	20	0.0185385	0.840123	0.72672	0.971222	plasma metabolites
X-12906 levels	Gastric cancer	MR Egger	20	0.347314	0.773314	0.458781	1.30349	plasma metabolites
X-12906 levels	Gastric cancer	Weighted median	20	0.00743561	0.765169	0.628982	0.930842	plasma metabolites
X-12906 levels	Gastric cancer	Weighted mode	20	0.0254505	0.767065	0.619076	0.950431	plasma metabolites
X-15728 levels	Gastric cancer	Inverse variance weighted	35	0.0401141	1.08213	1.00357	1.16684	plasma metabolites
X-15728 levels	Gastric cancer	MR Egger	35	0.0290842	1.22223	1.0287	1.45217	plasma metabolites
X-15728 levels	Gastric cancer	Weighted median	35	0.082784	1.10103	0.987581	1.22752	plasma metabolites
X-15728 levels	Gastric cancer	Weighted mode	35	0.0250431	1.13582	1.0211	1.26344	plasma metabolites
X-16087 levels	Gastric cancer	Inverse variance weighted	36	0.0119038	1.10285	1.02184	1.19029	plasma metabolites
X-16087 levels	Gastric cancer	MR Egger	36	0.161665	1.14888	0.949942	1.38947	plasma metabolites
X-16087 levels	Gastric cancer	Weighted median	36	0.00986291	1.16083	1.03652	1.30005	plasma metabolites
X-16087 levels	Gastric cancer	Weighted mode	36	0.0218205	1.13945	1.02425	1.2676	plasma metabolites
X-18921 levels	Gastric cancer	Inverse variance weighted	46	0.016234	0.940107	0.893933	0.988666	plasma metabolites
X-18921 levels	Gastric cancer	MR Egger	46	0.277119	0.942944	0.849266	1.04696	plasma metabolites
X-18921 levels	Gastric cancer	Weighted median	46	0.336741	0.963191	0.892238	1.03979	plasma metabolites
X-18921 levels	Gastric cancer	Weighted mode	46	0.103569	0.947782	0.889677	1.00968	plasma metabolites
X-22771 levels	Gastric cancer	Inverse variance weighted	19	0.0383963	0.903069	0.819987	0.994569	plasma metabolites
X-22771 levels	Gastric cancer	MR Egger	19	0.140454	0.859689	0.709764	1.04128	plasma metabolites
X-22771 levels	Gastric cancer	Weighted median	19	0.0477325	0.868374	0.755135	0.998594	plasma metabolites
X-22771 levels	Gastric cancer	Weighted mode	19	0.132096	0.900013	0.789593	1.02587	plasma metabolites
X-24328 levels	Gastric cancer	Inverse variance weighted	49	0.0468393	1.06637	1.0009	1.13613	plasma metabolites
X-24328 levels	Gastric cancer	MR Egger	49	0.0678745	1.15854	0.992853	1.35188	plasma metabolites
X-24328 levels	Gastric cancer	Weighted median	49	0.208711	1.07407	0.960834	1.20066	plasma metabolites
X-24328 levels	Gastric cancer	Weighted mode	49	0.0451609	1.10307	1.00463	1.21115	plasma metabolites
X-24588 levels	Gastric cancer	Inverse variance weighted	57	0.00101866	0.926835	0.88576	0.969814	plasma metabolites
X-24588 levels	Gastric cancer	MR Egger	57	0.527715	0.970478	0.884808	1.06444	plasma metabolites
X-24588 levels	Gastric cancer	Weighted median	57	0.0329579	0.929271	0.868686	0.994081	plasma metabolites
X-24588 levels	Gastric cancer	Weighted mode	57	0.0110091	0.928663	0.878826	0.981325	plasma metabolites
X-25265 levels	Gastric cancer	Inverse variance weighted	28	0.0172196	1.13976	1.02345	1.26929	plasma metabolites
X-25265 levels	Gastric cancer	MR Egger	28	0.111781	1.18988	0.967391	1.46353	plasma metabolites
X-25265 levels	Gastric cancer	Weighted median	28	0.079895	1.15469	0.983005	1.35636	plasma metabolites
X-25265 levels	Gastric cancer	Weighted mode	28	0.0726694	1.1748	0.992086	1.39116	plasma metabolites
X-25810 levels	Gastric cancer	Inverse variance weighted	39	0.00778998	1.05954	1.01535	1.10565	plasma metabolites
X-25810 levels	Gastric cancer	MR Egger	39	0.130802	1.04912	0.98721	1.11492	plasma metabolites
X-25810 levels	Gastric cancer	Weighted median	39	0.097039	1.05107	0.991018	1.11475	plasma metabolites
X-25810 levels	Gastric cancer	Weighted mode	39	0.0390195	1.05085	1.00414	1.09974	plasma metabolites
Activated & resting CD4 regulatory T cell %CD4 regulatory T cell	Gastric cancer	Inverse variance weighted	71	0.0140743	0.964809	0.937609	0.992798	immune cells
Activated & resting CD4 regulatory T cell %CD4 regulatory T cell	Gastric cancer	MR Egger	71	0.109517	0.964831	0.923961	1.00751	immune cells
Activated & resting CD4 regulatory T cell %CD4 regulatory T cell	Gastric cancer	Weighted median	71	0.441597	0.984234	0.945189	1.02489	immune cells
Activated & resting CD4 regulatory T cell %CD4 regulatory T cell	Gastric cancer	Weighted mode	71	0.186269	0.9734	0.935618	1.01271	immune cells
BAFF-R on B cell	Gastric cancer	Inverse variance weighted	243	0.0401462	1.01709	1.00076	1.03369	immune cells
BAFF-R on B cell	Gastric cancer	MR Egger	243	0.577076	1.0081	0.979948	1.03707	immune cells
BAFF-R on B cell	Gastric cancer	Weighted median	243	0.21055	1.01805	0.989935	1.04697	immune cells
BAFF-R on B cell	Gastric cancer	Weighted mode	243	0.358818	1.01083	0.987884	1.0343	immune cells
BAFF-R on IgD- CD27- B cell	Gastric cancer	Inverse variance weighted	228	0.0360669	1.01776	1.00114	1.03465	immune cells
BAFF-R on IgD- CD27- B cell	Gastric cancer	MR Egger	228	0.833716	1.0031	0.974529	1.03252	immune cells
BAFF-R on IgD- CD27- B cell	Gastric cancer	Weighted median	228	0.173125	1.01873	0.99189	1.0463	immune cells
BAFF-R on IgD- CD27- B cell	Gastric cancer	Weighted mode	228	0.502693	1.00814	0.984559	1.03229	immune cells
BAFF-R on IgD- CD38- B cell	Gastric cancer	Inverse variance weighted	247	0.030231	1.01821	1.00173	1.03496	immune cells
BAFF-R on IgD- CD38- B cell	Gastric cancer	MR Egger	247	0.376663	1.01332	0.98408	1.04342	immune cells
BAFF-R on IgD- CD38- B cell	Gastric cancer	Weighted median	247	0.188417	1.01842	0.991094	1.04649	immune cells
BAFF-R on IgD- CD38- B cell	Gastric cancer	Weighted mode	247	0.486239	1.00834	0.985072	1.03216	immune cells
BAFF-R on IgD+ CD24+ B cell	Gastric cancer	Inverse variance weighted	241	0.0199044	1.01895	1.00297	1.03518	immune cells
BAFF-R on IgD+ CD24+ B cell	Gastric cancer	MR Egger	241	0.565106	1.0082	0.980563	1.03662	immune cells
BAFF-R on IgD+ CD24+ B cell	Gastric cancer	Weighted median	241	0.236209	1.01813	0.988308	1.04884	immune cells
BAFF-R on IgD+ CD24+ B cell	Gastric cancer	Weighted mode	241	0.399429	1.00972	0.987289	1.03267	immune cells
BAFF-R on IgD+ CD38+ B cell	Gastric cancer	Inverse variance weighted	222	0.0457365	1.01718	1.00032	1.03432	immune cells
BAFF-R on IgD+ CD38+ B cell	Gastric cancer	MR Egger	222	0.336826	1.01396	0.985735	1.043	immune cells
BAFF-R on IgD+ CD38+ B cell	Gastric cancer	Weighted median	222	0.189704	1.01857	0.990942	1.04697	immune cells
BAFF-R on IgD+ CD38+ B cell	Gastric cancer	Weighted mode	222	0.301768	1.01199	0.989407	1.03509	immune cells
BAFF-R on memory B cell	Gastric cancer	Inverse variance weighted	245	0.0234152	1.01823	1.00245	1.03426	immune cells
BAFF-R on memory B cell	Gastric cancer	MR Egger	245	0.596827	1.00748	0.980072	1.03566	immune cells
BAFF-R on memory B cell	Gastric cancer	Weighted median	245	0.216286	1.01781	0.989724	1.04669	immune cells
BAFF-R on memory B cell	Gastric cancer	Weighted mode	245	0.733915	1.00422	0.980161	1.02887	immune cells
BAFF-R on unswitched memory B cell	Gastric cancer	Inverse variance weighted	250	0.0224953	1.01842	1.00258	1.03451	immune cells
BAFF-R on unswitched memory B cell	Gastric cancer	MR Egger	250	0.572635	1.00778	0.981038	1.03526	immune cells
BAFF-R on unswitched memory B cell	Gastric cancer	Weighted median	250	0.199344	1.01811	0.990585	1.04639	immune cells
BAFF-R on unswitched memory B cell	Gastric cancer	Weighted mode	250	0.50513	1.00801	0.984658	1.03193	immune cells
CCR2 on myeloid Dendritic Cell	Gastric cancer	Inverse variance weighted	28	0.0274077	0.9654	0.935659	0.996086	immune cells
CCR2 on myeloid Dendritic Cell	Gastric cancer	MR Egger	28	0.208109	0.970201	0.926645	1.0158	immune cells
CCR2 on myeloid Dendritic Cell	Gastric cancer	Weighted median	28	0.129464	0.967291	0.926588	1.00978	immune cells
CCR2 on myeloid Dendritic Cell	Gastric cancer	Weighted mode	28	0.0329177	0.961117	0.928457	0.994926	immune cells
CD11c+ HLA DR++ monocyte Absolute Count	Gastric cancer	Inverse variance weighted	19	0.0364112	1.07513	1.00459	1.15063	immune cells
CD11c+ HLA DR++ monocyte Absolute Count	Gastric cancer	MR Egger	19	0.232868	1.09981	0.945923	1.27873	immune cells
CD11c+ HLA DR++ monocyte Absolute Count	Gastric cancer	Weighted median	19	0.581587	1.02956	0.928218	1.14197	immune cells
CD11c+ HLA DR++ monocyte Absolute Count	Gastric cancer	Weighted mode	19	0.96325	1.00314	0.879345	1.14437	immune cells
CD14- CD16- Absolute Count	Gastric cancer	Inverse variance weighted	32	6.00144855820075e-05	0.972567	0.959442	0.985871	immune cells
CD14- CD16- Absolute Count	Gastric cancer	MR Egger	32	0.000958361	0.974102	0.960516	0.987879	immune cells
CD14- CD16- Absolute Count	Gastric cancer	Weighted median	32	0.00850456	0.972775	0.952978	0.992982	immune cells
CD14- CD16- Absolute Count	Gastric cancer	Weighted mode	32	0.00203104	0.971834	0.955814	0.988122	immune cells
CD14 on CD33dim HLA DR+ CD11b+	Gastric cancer	Inverse variance weighted	20	0.0420815	0.960544	0.923974	0.998561	immune cells
CD14 on CD33dim HLA DR+ CD11b+	Gastric cancer	MR Egger	20	0.192194	0.941649	0.863215	1.02721	immune cells
CD14 on CD33dim HLA DR+ CD11b+	Gastric cancer	Weighted median	20	0.238725	0.965287	0.910188	1.02372	immune cells
CD14 on CD33dim HLA DR+ CD11b+	Gastric cancer	Weighted mode	20	0.143896	0.963065	0.917571	1.01081	immune cells
CD14+ CD16+ monocyte %monocyte	Gastric cancer	Inverse variance weighted	71	0.0469201	1.02849	1.00038	1.05739	immune cells
CD14+ CD16+ monocyte %monocyte	Gastric cancer	MR Egger	71	0.718633	1.01132	0.951485	1.07492	immune cells
CD14+ CD16+ monocyte %monocyte	Gastric cancer	Weighted median	71	0.0816599	1.03832	0.995284	1.08322	immune cells
CD14+ CD16+ monocyte %monocyte	Gastric cancer	Weighted mode	71	0.128613	1.03064	0.991747	1.07106	immune cells
CD14+ CD16+ monocyte Absolute Count	Gastric cancer	Inverse variance weighted	62	0.0381912	1.03486	1.00187	1.06893	immune cells
CD14+ CD16+ monocyte Absolute Count	Gastric cancer	MR Egger	62	0.799977	1.00867	0.943817	1.07797	immune cells
CD14+ CD16+ monocyte Absolute Count	Gastric cancer	Weighted median	62	0.055246	1.05108	0.998881	1.10601	immune cells
CD14+ CD16+ monocyte Absolute Count	Gastric cancer	Weighted mode	62	0.0544235	1.04152	1.00003	1.08474	immune cells
CD16-CD56 on Natural Killer	Gastric cancer	Inverse variance weighted	86	0.0451098	1.02342	1.0005	1.04685	immune cells
CD16-CD56 on Natural Killer	Gastric cancer	MR Egger	86	0.166492	1.03342	0.986795	1.08225	immune cells
[truncated: 174 more rows]

[truncated: 5 more sheets: Table S10, Table S11, Table S12, Table S13, Table S14]
